# Supplementary material for: Enhancing thin-film wafer inspection with a multi-sensor array and robot constraint maintenance
Source: Sci Rep. 2025 Nov 12;15:39654. doi: 10.1038/s41598-025-23640-5 (PMC12612131; doi:10.1038/s41598-025-23640-5)
Supplement: Supplementary file 1 — Supplementary Information 1. [file 41598_2025_23640_MOESM1_ESM.xlsx]

## Sheet: Experiment map
				HEIGHT
				1mm	2mm*	3mm	4mm	1mm	2mm*	3mm	4mm	1mm	2mm*	3mm	4mm
ANGLE LIMITS	Paralel	RIGHT	0.5°	exp16	exp15	exp14	exp13	exp16	exp15	exp14	exp13	exp16	exp15	exp14	exp13
			0.33	exp9	exp10	exp11	exp12	exp9	exp10	exp11	exp12	exp9	exp10	exp11	exp12
			0.16	exp8	exp7	exp6	exp5	exp8	exp7	exp6	exp5	exp8	exp7	exp6	exp5
		Center	0°	exp2	exp1	exp3	exp4	exp2	exp1	exp3	exp4	exp2	exp1	exp3	exp4
		LEFT	0.16	exp17	exp18	exp19	exp20	exp17	exp18	exp19	exp20	exp17	exp18	exp19	exp20
			0.33	exp24	exp23	exp22	exp21	exp24	exp23	exp22	exp21	exp24	exp23	exp22	exp21
			0.5°	exp25	exp26	exp27	exp28	exp25	exp26	exp27	exp28	exp25	exp26	exp27	exp28
	Perpendicular	BACK	0.5°	exp16	exp15	exp14	exp13	exp16	exp15	exp14	exp13	exp16	exp15	exp14	exp13
			0.33	exp9	exp10	exp11	exp12	exp9	exp10	exp11	exp12	exp9	exp10	exp11	exp12
			0.16	exp8	exp7	exp6	exp5	exp8	exp7	exp6	exp5	exp8	exp7	exp6	exp5
		Center	0°	exp2	exp1	exp3	exp4	exp2	exp1	exp3	exp4	exp2	exp1	exp3	exp4
		FRONT	0.16	exp17	exp18	exp19	exp20	exp17	exp18	exp19	exp20	exp17	exp18	exp19	exp20
			0.33	exp24	exp23	exp22	exp21	exp24	exp23	exp22	exp21	exp24	exp23	exp22	exp21
			0.5°	exp25	exp26	exp27	exp28	exp25	exp26	exp27	exp28	exp25	exp26	exp27	exp28
				RMSE				R2				Thickness (nm)

## Sheet: TABLE 2. 300nm table
Position			ARRAY HEIGHT (mm)
↓			1	2*	3	4	1	2*	3	4	1	2*	3	4			SENSOR ARRAY OUTPUT
RIGHT	ANGLE (°)	0.5	0.0316	0.0241	0.0194	0.0176	0.6693	0.8665	0.9312	0.9416	304.55	301.13	300.6	300.76			Sample: 300nm
		0.33	0.0258	0.0188	0.0157	0.0171	0.8202	0.9315	0.9571	0.9433	301.46	301.58	301.11	300.47
		0.16	0.0218	0.0141	0.0142	0.018	0.9086	0.9707	0.9643	0.9408	300.65	300.93	300.84	300.07			This is the Table 2 of the Scientific report
CENTER		0	0.0207	0.0124	0.0146	0.0197	0.927	0.9791	0.9644	0.9305	299.69	300.08	299.34	300.12
LEFT		0.16	0.0204	0.0135	0.0158	0.0208	0.919	0.9732	0.9571	0.9215	299.17	298.11	298.97	299.63
		0.33	0.022	0.0171	0.0179	0.0218	0.8739	0.9486	0.943	0.9116	299.55	297.82	298.94	298.64
		0.5	0.026	0.0212	0.0208	0.0225	0.788	0.9036	0.9209	0.9018	298.1	298.37	298.77	298.45
BACK		0.5	0.0271	0.0217	0.0202	0.0203	0.7751	0.9051	0.9292	0.9284	299.56	300.34	301.36	301.12
		0.33	0.0236	0.018	0.0173	0.0191	0.8575	0.9409	0.9486	0.9325	300.05	299.82	300.23	300.53
		0.16	0.0207	0.014	0.0154	0.0186	0.915	0.9685	0.9589	0.9357	299.38	299.79	299.74	300.08
CENTER		0	0.0189	0.0115	0.0142	0.0187	0.9434	0.9805	0.965	0.9368	298.79	299.32	299.91	300.76
FRONT		0.16	0.0242	0.0127	0.0132	0.0181	0.8937	0.9776	0.9701	0.94	299.01	299.18	299.05	300.26
		0.33	0.0267	0.015	0.0135	0.0174	0.8504	0.9664	0.9686	0.944	299.09	298.83	299.29	300.48
		0.5	0.0341	0.0202	0.0157	0.0166	0.7132	0.9311	0.9616	0.9481	301.33	298.39	299.24	299.56
			RMSE				R2				Thickness (nm)
				NON RELIABLE REGION - Sensors detected angle and/or height variations
				RELIABLE REGION

## Sheet: 300nm - Right and Left
	Arbitrary units (a.u.)							Arbitrary units (a.u.)							Units: nm							(a.u.)	(a.u.)	(nm)
	s1_RMSE	s2_RMSE	s3_RMSE	s4_RMSE	s5_RMSE	s6_RMSE	s7_RMSE	s1_Rsq	s2_Rsq	s3_Rsq	s4_Rsq	s5_Rsq	s6_Rsq	s7_Rsq	s1_thick	s2_thick	s3_thick	s4_thick	s5_thick	s6_thick	s7_thick	AVG_RMSE	AVG_R2	AVG_THICKNESS
exp1	0.0135357	0.010507	0.0101336	0.0152286	0.0137712	0.0106859	0.0131319	0.97619	0.984266	0.984312	0.982133	0.966048	0.983048	0.977847	300.361	298.23	298.552	300.039	300.269	304.64	298.467	0.0124277	0.979121	300.08
exp2	0.0208518	0.0176343	0.0177679	0.0138348	0.0227647	0.0247001	0.0274918	0.928433	0.951319	0.948701	0.923849	0.980302	0.892763	0.863447	296.975	296.684	300.021	299.944	300.517	304.454	299.262	0.0207208	0.926973	299.694
exp3	0.0147439	0.0112179	0.0115075	0.0174281	0.0152646	0.0161522	0.0155921	0.968	0.978556	0.97308	0.97064	0.952451	0.951528	0.956705	305.503	302.528	296.227	291.295	299.697	300.116	300.045	0.014558	0.964423	299.344
exp4	0.0175175	0.0141907	0.0148394	0.0225303	0.019888	0.0245744	0.0242307	0.955622	0.962764	0.953767	0.937494	0.909629	0.89466	0.899855	309.535	302.837	293.482	294.666	300.343	298.595	301.408	0.0196816	0.930542	300.124
exp5	0.0178323	0.0138481	0.0143893	0.0197943	0.0171775	0.0167818	0.0258914	0.949504	0.963699	0.955545	0.953413	0.929505	0.948099	0.886062	312.935	303.277	293.336	291.779	299.296	299.283	300.594	0.0179592	0.940832	300.072
exp6	0.0169325	0.0115083	0.0117626	0.0159577	0.0137427	0.0107834	0.0189654	0.949524	0.977073	0.971953	0.975264	0.957357	0.979094	0.939528	310.389	300.827	296.302	295.057	300.189	303.377	299.718	0.0142361	0.964256	300.837
exp7	0.0129119	0.0119037	0.0109056	0.0160955	0.0158721	0.017194	0.0135472	0.972424	0.979556	0.981168	0.969438	0.96064	0.955555	0.975994	305.333	298.497	298.16	300.25	299.942	306.16	298.18	0.0140614	0.970682	300.932
exp8	0.0137452	0.0179967	0.018154	0.0169909	0.0273224	0.0360704	0.0220324	0.974437	0.949437	0.945684	0.874787	0.962137	0.725707	0.927815	298.509	297.041	300.145	300.013	300.021	309.922	298.864	0.0217589	0.908572	300.645
exp9	0.0104643	0.0208287	0.0206432	0.0227936	0.0371239	0.0505972	0.0183601	0.982426	0.926991	0.924614	0.722154	0.919272	0.308622	0.957192	303.759	296.427	300.085	299.969	299.814	311.062	299.075	0.0258301	0.820182	301.456
exp10	0.0145476	0.0132459	0.0122323	0.0225505	0.0219784	0.0317678	0.0150696	0.962043	0.973928	0.976667	0.923802	0.915622	0.80015	0.968335	306.901	297.308	299.053	300.213	299.74	307.213	300.654	0.0187703	0.931507	301.583
exp11	0.020006	0.0107732	0.0112308	0.0176837	0.0146716	0.0145984	0.0211768	0.929444	0.98108	0.975639	0.970268	0.947936	0.968688	0.926525	305.647	300.895	295.552	300.352	299.69	304.226	301.381	0.0157343	0.957083	301.106
exp12	0.0209932	0.01248	0.0141576	0.0177968	0.0150164	0.0112459	0.0280616	0.924527	0.970705	0.958481	0.962727	0.941407	0.975524	0.869413	310.276	303.145	292.503	295.981	299.177	300.763	301.418	0.0171074	0.943255	300.466
exp13	0.0236895	0.0119493	0.0135567	0.0180275	0.0152673	0.0118559	0.0289067	0.901674	0.973206	0.963946	0.961452	0.943623	0.980169	0.866931	306.377	302.788	295.053	299.692	299.116	303.062	299.24	0.0176076	0.941572	300.761
exp14	0.0242907	0.0108982	0.0116802	0.021392	0.017804	0.0249542	0.0250746	0.898691	0.981539	0.974581	0.950961	0.921653	0.889606	0.90145	304.156	299.197	296.331	300.106	299.785	303.588	301.018	0.019442	0.931212	300.597
exp15	0.0209162	0.0148291	0.0139359	0.0287119	0.0281343	0.0432707	0.0189347	0.924327	0.965632	0.967225	0.85366	0.847005	0.557864	0.949951	303.75	297.032	299.108	300.36	300.16	309.114	298.404	0.0241047	0.866523	301.132
exp16	0.0128387	0.0245569	0.0232217	0.0312202	0.0470751	0.0648294	0.0178412	0.970259	0.891279	0.899022	0.545324	0.825936	-0.406385	0.959935	306.025	296.124	299.994	316.55	300.068	314.985	298.126	0.0316547	0.669339	304.553
exp17	0.027654	0.0157474	0.0169934	0.0144429	0.0174695	0.0154585	0.034704	0.854756	0.964049	0.953278	0.964493	0.979529	0.964486	0.752428	295.206	297.269	299.445	300.236	297.859	304.129	300.023	0.0203528	0.919003	299.167
exp18	0.017177	0.0104537	0.00940777	0.0153012	0.0134041	0.0130729	0.0157764	0.956279	0.984384	0.985067	0.98473	0.967392	0.9676	0.966633	297.697	299.244	297.598	291.633	300.159	300.859	299.594	0.0135133	0.973155	298.112
exp19	0.0155205	0.0117966	0.0116867	0.0199086	0.0184233	0.0212045	0.0117403	0.965867	0.975393	0.971405	0.956024	0.935503	0.918696	0.977114	302.52	304.18	294.314	295.104	300.043	298.488	298.117	0.0157544	0.957143	298.967
exp20	0.0174876	0.0141629	0.0154462	0.0253705	0.0224981	0.0300929	0.0203412	0.957643	0.962882	0.949115	0.923534	0.885611	0.844672	0.9272	304.202	303.295	292.763	295.395	300.678	300.157	300.917	0.0207713	0.921523	299.629
exp21	0.0207155	0.0146512	0.0155747	0.0283097	0.025427	0.0333232	0.0146825	0.938791	0.958937	0.947501	0.903334	0.863906	0.808582	0.959879	298.473	302.904	292.313	296.535	301.529	298.879	299.873	0.021812	0.911561	298.644
exp22	0.020551	0.0126515	0.0115186	0.0227012	0.0210586	0.0262194	0.0106003	0.934202	0.97225	0.972909	0.944087	0.913965	0.878972	0.984822	296.489	305.075	294.327	295.917	301.268	299.577	299.926	0.0179001	0.94303	298.94
exp23	0.0255465	0.0107296	0.00987102	0.0174479	0.0155255	0.0183108	0.0224407	0.883755	0.983876	0.984093	0.977292	0.955126	0.937617	0.918358	295.767	298.973	297.571	292.276	300.823	299.067	300.233	0.0171246	0.948588	297.816
exp24	0.0369835	0.0158086	0.0174229	0.0155898	0.0141626	0.0113964	0.0426366	0.687025	0.963874	0.95109	0.983673	0.975285	0.979738	0.57643	293.158	296.066	300.196	300.945	300.502	306.339	299.648	0.0220001	0.873874	299.551
exp25	0.0476094	0.0170218	0.0198114	0.017429	0.0132068	0.0138159	0.0532001	0.38324	0.957984	0.932582	0.990243	0.970473	0.965249	0.316208	293.107	296.36	299.983	299.739	301.402	303.618	292.476	0.0260135	0.787997	298.098
exp26	0.0337538	0.0108485	0.0103926	0.020236	0.0175479	0.0224942	0.0329456	0.753755	0.982871	0.983083	0.970647	0.942131	0.908226	0.784697	295.878	299.578	297.792	295.581	301.278	298.712	299.779	0.0211741	0.90363	298.371
exp27	0.0254977	0.0131962	0.0112503	0.0255633	0.0243198	0.0305669	0.0153977	0.886353	0.968828	0.972467	0.925164	0.891524	0.835314	0.966804	295.734	304.594	295.207	295.8	301.739	298.428	299.874	0.0208274	0.920922	298.768
exp28	0.0243012	0.0150457	0.0150412	0.0304332	0.0272686	0.0356204	0.00984191	0.900938	0.957594	0.951136	0.893291	0.848979	0.778003	0.982445	295.975	303.759	292.67	296.521	300.824	298.362	301.059	0.0225075	0.901769	298.453
	LEFT	CENTER	CENTER	CENTER	RIGHT	RIGHT	LEFT	LEFT	CENTER	CENTER	CENTER	RIGHT	RIGHT	LEFT	LEFT	CENTER	CENTER	CENTER	RIGHT	RIGHT	LEFT
	SENSOR POSITION							SENSOR POSITION							SENSOR POSITION
	INDIVIDUAL SENSOR PERFORMANCE																					SENSOR ARRAY OUTPUT

## Sheet: 300nm - Back and Front
	Arbitrary units (a.u.)							Arbitrary units (a.u.)							Units: nm							(a.u.)	(a.u.)	(nm)
	s1_RMSE	s2_RMSE	s3_RMSE	s4_RMSE	s5_RMSE	s6_RMSE	s7_RMSE	s1_Rsq	s2_Rsq	s3_Rsq	s4_Rsq	s5_Rsq	s6_Rsq	s7_Rsq	s1_thick	s2_thick	s3_thick	s4_thick	s5_thick	s6_thick	s7_thick	AVG_RMSE	AVG_R2	AVG_THICKNESS
exp1	0.014804	0.00935786	0.00801942	0.0141105	0.0123032	0.0103669	0.0116462	0.96808	0.987425	0.989203	0.971148	0.983401	0.981411	0.98275	300.147	297.344	297.01	300.308	297.502	302.934	300.005	0.0115154	0.980488	299.321
exp2	0.0215536	0.016426	0.0157549	0.0142806	0.0214221	0.0185341	0.0239893	0.924526	0.958745	0.96219	0.976189	0.930763	0.946303	0.904932	295.239	296.353	299.832	300.213	300.223	301.264	298.394	0.0188515	0.943378	298.788
exp3	0.0154896	0.00953668	0.011253	0.015028	0.0161758	0.0166443	0.0152631	0.967853	0.982679	0.971916	0.96142	0.96275	0.948256	0.960001	309.005	302.936	295.237	299.599	293.756	299.4	299.459	0.0141986	0.964982	299.913
exp4	0.0189128	0.0124115	0.0151347	0.0191107	0.0216257	0.0228404	0.0207312	0.952624	0.969337	0.950691	0.932144	0.923388	0.904514	0.925009	312.101	303.748	293.192	300.226	294.602	299.473	302.007	0.018681	0.936815	300.764
exp5	0.020639	0.0138878	0.0162898	0.0209309	0.0230776	0.018866	0.0164056	0.936647	0.96245	0.945294	0.915041	0.904312	0.932094	0.953918	312.811	306.643	284.873	299.795	295.228	299.739	301.465	0.0185852	0.93568	300.079
exp6	0.018446	0.0116141	0.0136541	0.0180376	0.0186076	0.0135753	0.0138103	0.956671	0.975582	0.961042	0.939292	0.941294	0.964842	0.973813	308.224	304.214	288.977	299.699	294.627	302.95	299.498	0.0153921	0.958934	299.741
exp7	0.0161371	0.0110085	0.00978871	0.0167673	0.0137324	0.0124886	0.0182594	0.9636	0.981029	0.981387	0.952207	0.971577	0.976047	0.953813	306.805	298.31	295.818	299.973	295.159	304.317	298.162	0.014026	0.968523	299.792
exp8	0.0196354	0.0161393	0.0133658	0.0169858	0.0179514	0.0263295	0.0348408	0.940608	0.959057	0.972137	0.956352	0.952479	0.872676	0.751929	296.877	295.523	299.668	300.159	300.22	303.271	299.954	0.0207497	0.915034	299.382
exp9	0.0185733	0.0173292	0.0125739	0.0207107	0.0159835	0.0346548	0.0452106	0.954363	0.951785	0.973503	0.926795	0.96114	0.744211	0.490594	299.644	295.266	298.905	299.432	300.321	307.515	299.27	0.0235766	0.857484	300.05
exp10	0.0179998	0.013681	0.0119147	0.0194679	0.0149673	0.0191549	0.0287108	0.956511	0.971375	0.972605	0.931694	0.961844	0.940258	0.852347	306.997	299.259	294.228	299.311	295.3	304.317	299.355	0.0179852	0.940948	299.824
exp11	0.0195286	0.0140894	0.0156512	0.0212538	0.0208266	0.012798	0.0167816	0.953243	0.966179	0.952116	0.913943	0.918601	0.972596	0.963365	307.932	310.921	285.147	298.964	296.032	304.502	298.106	0.0172756	0.948578	300.229
exp12	0.0212062	0.0155011	0.0181343	0.0238478	0.023561	0.0163152	0.0152573	0.937883	0.95516	0.938357	0.886594	0.893634	0.949313	0.966783	307.523	315.665	284.015	298.076	296.234	304.018	298.18	0.0191176	0.932532	300.53
exp13	0.0238375	0.0174811	0.0195866	0.0248814	0.0244145	0.0152525	0.0165579	0.933325	0.947607	0.932339	0.877705	0.880597	0.960855	0.966488	306.108	316.463	287.501	298.181	293.826	307.845	297.887	0.0202874	0.928417	301.116
exp14	0.0220006	0.0157787	0.0171789	0.023789	0.0214224	0.016864	0.0243702	0.934376	0.958816	0.944859	0.891769	0.910916	0.954989	0.908354	310.704	309.583	288.979	298.778	295.81	306.605	299.08	0.0202006	0.929154	301.363
exp15	0.0202331	0.015858	0.0149039	0.0223953	0.0177371	0.0247727	0.0357721	0.9478	0.961211	0.957139	0.907633	0.940336	0.890205	0.731663	308.773	298.427	292.779	298.6	296.179	307.849	299.744	0.0216675	0.905141	300.336
exp16	0.0187835	0.019513	0.0139613	0.0239061	0.0153828	0.0439336	0.0540603	0.948891	0.938073	0.965457	0.896218	0.960502	0.51839	0.197939	300.065	295.178	298.167	298.801	299.81	312.016	292.904	0.0270772	0.775067	299.563
exp17	0.0304166	0.0230768	0.0260424	0.0187985	0.0339791	0.0166708	0.0202584	0.820519	0.913762	0.879325	0.958694	0.788374	0.957734	0.937809	295.127	297.824	300.982	299.213	300.183	300.957	298.778	0.0241775	0.893745	299.009
exp18	0.0178458	0.0104022	0.0105419	0.0126182	0.0168797	0.0101031	0.010213	0.951222	0.986675	0.986441	0.985872	0.96625	0.982511	0.98418	297.394	296.119	299.434	299.702	300.438	302.227	298.932	0.0126577	0.977593	299.178
exp19	0.015463	0.00747038	0.00804503	0.0122642	0.0129718	0.0181947	0.0177893	0.966195	0.990524	0.986784	0.980672	0.983047	0.939759	0.943736	304.028	301.661	295.092	300.152	292.191	298.965	301.279	0.0131712	0.970102	299.053
exp20	0.0157172	0.0104694	0.0129419	0.0161208	0.0194582	0.0262218	0.0257037	0.966726	0.978184	0.962472	0.957693	0.945679	0.879877	0.88944	306.298	302.618	297.572	300.277	295.206	299.008	300.828	0.0180904	0.94001	300.258
exp21	0.0138152	0.0091435	0.0108763	0.0134355	0.0167142	0.0286857	0.0288098	0.97291	0.985343	0.975093	0.977962	0.968922	0.863654	0.863771	304.232	303.841	297.738	302.55	294.419	299.735	300.852	0.0173543	0.94395	300.481
exp22	0.0138999	0.00685522	0.00668144	0.011726	0.0117965	0.0212121	0.0223492	0.973136	0.994722	0.995179	0.989579	0.989514	0.923005	0.915023	299.209	298.628	295.996	301.224	298.97	299.608	301.376	0.0135029	0.968594	299.287
exp23	0.0208383	0.0119585	0.0135971	0.0127565	0.0202879	0.0123267	0.0133611	0.92703	0.983805	0.977947	0.991567	0.94509	0.972492	0.966825	296.164	295.748	300.382	298.971	300.492	299.887	300.179	0.015018	0.966394	298.832
exp24	0.0342152	0.027633	0.0316241	0.0256081	0.042	0.0122157	0.0132638	0.763384	0.873852	0.811237	0.910066	0.637677	0.979817	0.977024	293.562	296.148	301.288	299.555	301.654	301.766	299.649	0.0266514	0.850437	299.089
exp25	0.0445246	0.0368643	0.0412101	0.0422367	0.0547951	0.0103405	0.00891142	0.532228	0.75946	0.641969	0.680763	0.401562	0.986057	0.990039	292.64	296.41	300.742	296.068	321.291	302.332	299.792	0.0341261	0.713154	301.325
exp26	0.0274455	0.0172719	0.0208651	0.0164763	0.0298198	0.0138703	0.0158947	0.861545	0.96248	0.938199	0.980621	0.854426	0.966438	0.953795	293.619	295.027	301.021	298.895	300.697	298.968	300.508	0.0202348	0.931072	298.391
exp27	0.0175759	0.00788403	0.00874078	0.0129144	0.0138598	0.0233868	0.0256891	0.954747	0.996735	0.996097	0.994212	0.98578	0.910562	0.89311	296.004	293.547	303.511	300.509	301.051	298.964	301.12	0.0157215	0.961606	299.244
exp28	0.012506	0.00815802	0.00841003	0.0126355	0.0122837	0.0299312	0.0319389	0.977418	0.992842	0.99003	0.989695	0.990218	0.85724	0.839103	300.864	304.751	297.828	301.683	292.25	299.637	299.876	0.0165519	0.948078	299.555
	FRONT	FRONT	FRONT	FRONT	FRONT	BACK	BACK	FRONT	FRONT	FRONT	FRONT	FRONT	BACK	BACK	FRONT	FRONT	FRONT	FRONT	FRONT	BACK	BACK
	SENSOR POSITION							SENSOR POSITION							SENSOR POSITION
	INDIVIDUAL SENSOR PERFORMANCE																					SENSOR ARRAY OUTPUT

## Sheet: TABLE S2 (286nm sample)
Position			ARRAY HEIGHT (mm)
↓			1	2*	3	4	1	2*	3	4	1	2*	3	4		SENSOR ARRAY OUTPUT
RIGHT	ANGLE (°)	0.5	0.0309644	0.0225256	0.0177305	0.0164986	0.642325	0.872477	0.938202	0.945298	287.785	282.878	281.434	281.641		Sample: 286nm
		0.33	0.0251025	0.017982	0.0146546	0.0162988	0.818456	0.935701	0.957391	0.942299	288.614	282.71	282.108	281.213
		0.16	0.0205623	0.0127795	0.0142988	0.0180865	0.915527	0.972941	0.954845	0.931274	285.866	282.434	281.715	282.028
CENTER		0	0.0162818	0.0104584	0.0146589	0.0196669	0.962836	0.981836	0.95233	0.918733	285.525	283.092	282.579	282.599
LEFT		0.16	0.0169206	0.0117615	0.014945	0.0203113	0.946728	0.973523	0.949172	0.913082	286.502	282.92	283.805	282.644
		0.33	0.0190989	0.0147201	0.0166993	0.020995	0.898341	0.953799	0.935805	0.907392	287.112	285.164	283.91	283.254
		0.5	0.0231785	0.0188665	0.0192495	0.022215	0.798436	0.909095	0.918446	0.897865	286.838	286.569	284.841	283.375
BACK		0.5	0.0220757	0.0195466	0.0193644	0.0206499	0.790137	0.904836	0.926243	0.920695	281.573	282.999	283.127	282.426
		0.33	0.0195089	0.0160248	0.0174605	0.0212831	0.86462	0.939837	0.933914	0.912266	281.946	282.848	282.201	281.971
		0.16	0.0177817	0.0130851	0.0170898	0.022502	0.924686	0.961506	0.934633	0.900308	283.221	282.668	282.064	282.881
CENTER		0	0.0159287	0.0118152	0.0178668	0.0235581	0.961874	0.973675	0.929837	0.889188	284.354	282.51	282.392	282.769
FRONT		0.16	0.020744	0.0129896	0.0179979	0.0237008	0.935714	0.976439	0.931351	0.886031	288.692	283.059	282.643	282.445
		0.33	0.023594	0.0163815	0.0183422	0.0230342	0.898943	0.968213	0.934676	0.892011	289.906	284.663	282.701	282.732
		0.5	0.0307844	0.0214257	0.0197728	0.0230384	0.76085	0.942083	0.93903	0.898606	288.833	288.689	282.272	282.89
			RMSE				R2				Thickness (nm)
				NON RELIABLE REGION - Sensors detected angle and/or height variations
				RELIABLE REGION

## Sheet: 286nm - Right  and Left
	Arbitrary units (a.u.)							Arbitrary units (a.u.)							Units: nm							(a.u.)	(a.u.)	(nm)
	s1_RMSE	s2_RMSE	s3_RMSE	s4_RMSE	s5_RMSE	s6_RMSE	s7_RMSE	s1_Rsq	s2_Rsq	s3_Rsq	s4_Rsq	s5_Rsq	s6_Rsq	s7_Rsq	s1_thick	s2_thick	s3_thick	s4_thick	s5_thick	s6_thick	s7_thick	AVG_RMSE	AVG_R2	AVG_THICKNESS
exp1	0.0119176	0.00818714	0.00923483	0.0119127	0.0128014	0.00843403	0.0107208	0.979574	0.988139	0.98757	0.978464	0.972458	0.983656	0.982992	283.565	281.784	282.124	285.113	284.92	281.973	282.165	0.0104584	0.981836	283.092
exp2	0.0153508	0.0141175	0.0152896	0.0155173	0.0174358	0.0172397	0.0190218	0.974579	0.972678	0.984773	0.972232	0.969287	0.941369	0.924937	287.913	285.109	285.161	287.91	289.045	276.336	287.2	0.0162818	0.962836	285.525
exp3	0.0128653	0.010854	0.0117805	0.0124506	0.0171147	0.0170308	0.0205164	0.962174	0.969749	0.964684	0.962578	0.934381	0.935987	0.936757	282.179	281.773	281.833	282.354	283.622	286.102	280.188	0.0146589	0.95233	282.579
exp4	0.013085	0.0153588	0.0141698	0.0183477	0.0190465	0.0274951	0.0301653	0.959399	0.944471	0.952563	0.925084	0.917413	0.862645	0.869559	281.977	281.932	281.856	282.382	282.593	291.45	276.002	0.0196669	0.918733	282.599
exp5	0.0169996	0.0143915	0.0128891	0.0142526	0.0171343	0.0194356	0.0315027	0.932912	0.950727	0.959584	0.951663	0.932051	0.919231	0.872751	282.394	282.05	281.882	282.287	282.553	286.353	276.674	0.0180865	0.931274	282.028
exp6	0.0171547	0.010358	0.0110005	0.0109474	0.0141226	0.010908	0.0256003	0.932967	0.972688	0.969001	0.973933	0.954105	0.969285	0.911939	282.349	281.633	281.937	282.712	283.959	281.853	277.563	0.0142988	0.954845	281.715
exp7	0.0135306	0.00872133	0.00922559	0.0158806	0.0133393	0.0133091	0.0154502	0.962378	0.988252	0.989641	0.957341	0.975298	0.968997	0.968679	282.342	282.352	283.072	285.499	284.648	279.107	280.018	0.0127795	0.972941	282.434
exp8	0.0133484	0.0177127	0.0184122	0.0207831	0.023801	0.0325682	0.0173107	0.984032	0.949517	0.968626	0.935484	0.910847	0.718873	0.941312	286.177	292.477	289.572	290.687	284.792	268.376	288.981	0.0205623	0.915527	285.866
exp9	0.013012	0.0209724	0.021763	0.0273333	0.0311881	0.0468313	0.0146172	0.979587	0.919942	0.945176	0.861254	0.797527	0.258542	0.967162	282.74	301.274	300.499	296.057	284.485	268.96	286.28	0.0251025	0.818456	288.614
exp10	0.0175461	0.0113407	0.0114427	0.0225092	0.0182512	0.0272521	0.0175322	0.935942	0.982058	0.990549	0.902801	0.952122	0.821984	0.964453	281.685	283.059	285.373	288.445	289.442	271.54	279.427	0.017982	0.935701	282.71
exp11	0.0205548	0.0083432	0.00903449	0.0150353	0.0127249	0.0103957	0.0264937	0.908866	0.983854	0.981181	0.959039	0.971867	0.982736	0.914193	281.869	281.946	281.95	285.224	284.368	281.515	277.882	0.0146546	0.957391	282.108
exp12	0.0202393	0.0126437	0.0115139	0.0113143	0.0148677	0.010919	0.0325937	0.909895	0.960599	0.966574	0.970976	0.94874	0.968026	0.871285	282.081	281.662	281.873	282.755	282.595	282.301	275.222	0.0162988	0.942299	281.213
exp13	0.0253635	0.011565	0.0100041	0.0128121	0.0129621	0.00892628	0.033857	0.869193	0.966489	0.974844	0.96854	0.963809	0.987245	0.886967	281.973	281.678	281.931	284.035	283.048	281.319	277.503	0.0164986	0.945298	281.641
exp14	0.0262156	0.00818384	0.00861806	0.019293	0.0134813	0.0184704	0.0298516	0.861771	0.984747	0.983698	0.926793	0.969873	0.934269	0.906265	281.933	281.732	281.638	285.743	285.562	274.699	278.727	0.0177305	0.938202	281.434
exp15	0.023135	0.012041	0.0118283	0.0289614	0.0214284	0.0381662	0.0221189	0.889544	0.97891	0.987824	0.807525	0.920626	0.575595	0.947313	281.799	283.377	283.996	294.043	289.094	267.434	280.405	0.0225256	0.872477	282.878
exp16	0.0169992	0.0239893	0.0244322	0.0362334	0.0392382	0.0602866	0.0155717	0.949491	0.88483	0.916835	0.685261	0.608354	-0.520882	0.972382	281.89	305.064	302.355	296.598	280.287	265.725	282.574	0.0309644	0.642325	287.785
exp17	0.0222991	0.0141468	0.015263	0.0134975	0.0154859	0.0105947	0.0271571	0.915772	0.973044	0.985112	0.983081	0.976553	0.980427	0.813104	292.828	287.098	286.427	282.632	287.195	281.174	288.157	0.0169206	0.946728	286.502
exp18	0.0133075	0.00817877	0.009195	0.0115455	0.0152157	0.0131022	0.0117861	0.977921	0.986696	0.985619	0.973095	0.955368	0.959232	0.976731	283.465	282.041	282.197	282.705	283.862	282.394	283.779	0.0117615	0.973523	282.92
exp19	0.0114463	0.0112448	0.0115571	0.0150603	0.0185626	0.0226841	0.0140596	0.977167	0.96794	0.965776	0.945619	0.922196	0.900039	0.96547	283.593	281.764	281.896	282.303	283.708	292.087	281.281	0.014945	0.949172	283.805
exp20	0.0114538	0.0156601	0.0146209	0.0213919	0.0227347	0.0316531	0.0246648	0.972068	0.942911	0.949731	0.901525	0.890761	0.834947	0.899633	282.096	281.84	281.582	281.522	282.543	291.526	277.397	0.0203113	0.913082	282.644
exp21	0.0123423	0.0160469	0.0149408	0.0248115	0.0246398	0.0358385	0.0183452	0.97235	0.940797	0.948448	0.874061	0.872651	0.807139	0.936296	282.387	281.79	281.732	282.11	282.948	291.627	280.186	0.020995	0.907392	283.254
exp22	0.0134586	0.0120341	0.011926	0.0189429	0.0223381	0.0288363	0.00935901	0.971298	0.963227	0.963458	0.91819	0.892369	0.859603	0.982492	284.439	281.527	281.815	282.086	283.048	292.677	281.777	0.0166993	0.935805	283.91
exp23	0.019255	0.00833222	0.00929281	0.0131692	0.0171839	0.0187617	0.0170459	0.93531	0.985235	0.985505	0.961326	0.941867	0.927628	0.93972	290.438	281.955	282.479	281.927	285.842	286.709	286.797	0.0147201	0.953799	285.164
exp24	0.0306677	0.0142522	0.0155514	0.0130749	0.0144663	0.0091435	0.0365363	0.782164	0.97321	0.983969	0.980592	0.982389	0.980552	0.605508	292.893	286.786	286.232	282.484	287.025	282.568	291.793	0.0190989	0.898341	287.112
exp25	0.0403259	0.014899	0.0169943	0.0142364	0.0146883	0.0132311	0.0478746	0.529556	0.970627	0.976573	0.972916	0.978245	0.961603	0.199529	286.474	288.101	289.201	281.216	285.223	282.686	294.965	0.0231785	0.798436	286.838
exp26	0.028559	0.00836643	0.00923697	0.015663	0.0184557	0.0235679	0.0282165	0.813029	0.986488	0.99045	0.945938	0.931833	0.898833	0.797093	292.305	282.159	282.626	282.026	285.573	291.369	289.924	0.0188665	0.909095	286.569
exp27	0.0195762	0.0123038	0.0115734	0.0222254	0.0242403	0.0331091	0.011718	0.924202	0.961758	0.965843	0.892554	0.877099	0.832863	0.974806	288.086	281.578	281.92	282.046	283.636	292.858	283.765	0.0192495	0.918446	284.841
exp28	0.0161408	0.0165803	0.0148708	0.0290889	0.0274058	0.038953	0.0124655	0.951556	0.938147	0.948924	0.836723	0.848859	0.795155	0.965695	284.196	281.752	281.741	280.845	282.947	290.759	281.386	0.022215	0.897865	283.375
	LEFT	CENTER	CENTER	CENTER	RIGHT	RIGHT	LEFT	LEFT	CENTER	CENTER	CENTER	RIGHT	RIGHT	LEFT	LEFT	CENTER	CENTER	CENTER	RIGHT	RIGHT	LEFT
	SENSOR POSITION							SENSOR POSITION							SENSOR POSITION
	INDIVIDUAL SENSOR PERFORMANCE																					SENSOR ARRAY OUTPUT

## Sheet: 286nm - Back and Front
	Arbitrary units (a.u.)							Arbitrary units (a.u.)							Units: nm							(a.u.)	(a.u.)	(nm)
	s1_RMSE	s2_RMSE	s3_RMSE	s4_RMSE	s5_RMSE	s6_RMSE	s7_RMSE	s1_Rsq	s2_Rsq	s3_Rsq	s4_Rsq	s5_Rsq	s6_Rsq	s7_Rsq	s1_thick	s2_thick	s3_thick	s4_thick	s5_thick	s6_thick	s7_thick	AVG_RMSE	AVG_R2	AVG_THICKNESS
exp1	0.0142352	0.00908219	0.0105035	0.0154846	0.0135973	0.00843145	0.0113718	0.964618	0.986664	0.981199	0.951563	0.968031	0.983601	0.980051	283.739	282.049	281.54	281.654	284.419	282.109	282.063	0.0118152	0.973675	282.51
exp2	0.0156053	0.0152352	0.0146236	0.0151763	0.0162526	0.0151455	0.0194624	0.965871	0.965892	0.984922	0.967669	0.970332	0.959159	0.919276	284.778	286.96	285.089	282.921	285.421	277.717	287.595	0.0159287	0.961874	284.354
exp3	0.0181579	0.0114304	0.014549	0.0219507	0.020223	0.0185014	0.0202555	0.928283	0.967182	0.94887	0.893055	0.912307	0.92664	0.932522	282.052	281.733	281.548	282.006	282.906	285.763	280.734	0.0178668	0.929837	282.392
exp4	0.0189164	0.0168035	0.0178519	0.0294302	0.0245041	0.0271407	0.0302599	0.920375	0.936324	0.930078	0.825931	0.878608	0.863829	0.86917	282.612	281.847	281.075	280.801	282.769	292.409	277.869	0.0235581	0.889188	282.769
exp5	0.019247	0.0179996	0.0178866	0.031403	0.0238532	0.0230494	0.0240753	0.918594	0.92961	0.936281	0.812582	0.88768	0.900593	0.916817	282.246	282.342	281.822	281.456	282.709	291.382	278.206	0.022502	0.900308	282.881
exp6	0.0183101	0.0126915	0.0154059	0.0241535	0.0207981	0.0134842	0.014785	0.923722	0.961108	0.945653	0.874473	0.906801	0.959133	0.971545	282.243	281.672	281.622	281.851	282.596	282.731	281.731	0.0170898	0.934633	282.064
exp7	0.0149175	0.00919787	0.0104459	0.0162821	0.0144211	0.0103725	0.0159585	0.949969	0.981297	0.974105	0.936422	0.952727	0.980688	0.955332	282.029	281.84	282.221	282.153	282.716	281.075	286.639	0.0130851	0.961506	282.668
exp8	0.0145474	0.0140778	0.012757	0.0136129	0.0139411	0.0247399	0.0307961	0.968919	0.967147	0.984533	0.967595	0.97357	0.857079	0.753959	285.305	284.285	283.947	282.319	283.767	274.196	288.727	0.0177817	0.924686	283.221
exp9	0.013533	0.0127341	0.0105044	0.013239	0.0127749	0.0337823	0.0399944	0.964463	0.970186	0.982814	0.960856	0.971463	0.686625	0.515932	283.101	282.404	283.084	282.449	283.313	271.148	288.122	0.0195089	0.86462	281.946
exp10	0.0167487	0.0102265	0.0117704	0.0183016	0.016558	0.0158243	0.0227439	0.935819	0.976382	0.966727	0.922639	0.937779	0.94939	0.890126	282.22	281.76	281.859	282.309	282.039	280.005	289.746	0.0160248	0.939837	282.848
exp11	0.0192863	0.0151341	0.0151562	0.0262056	0.0223136	0.010574	0.0135535	0.918021	0.951975	0.951076	0.86309	0.899714	0.97763	0.975891	282.066	282.646	281.666	281.045	283.948	282.023	282.012	0.0174605	0.933914	282.201
exp12	0.0190616	0.0196671	0.0170556	0.0321624	0.025279	0.0169304	0.0188256	0.922328	0.925057	0.946291	0.812532	0.884242	0.944458	0.950952	282.535	282.379	280.679	280.563	284.448	283.228	279.966	0.0212831	0.912266	281.971
exp13	0.0188804	0.0211075	0.0175223	0.032479	0.0256442	0.0132466	0.0156696	0.927661	0.921479	0.947585	0.822299	0.88625	0.967425	0.972165	282.579	280.784	281.56	280.541	286.138	282.469	282.913	0.0206499	0.920695	282.426
exp14	0.0201872	0.0165835	0.0159582	0.0278542	0.0239084	0.0125051	0.0185544	0.915432	0.947623	0.95171	0.861839	0.892098	0.971343	0.943653	282.151	282.445	282.181	282.697	284.336	281.401	286.676	0.0193644	0.926243	283.127
exp15	0.0178363	0.0120617	0.0138172	0.0200167	0.0193956	0.0230585	0.03064	0.928269	0.970161	0.959239	0.917065	0.920169	0.876337	0.762614	282.33	281.177	281.824	282.567	282.837	278.59	291.671	0.0195466	0.904836	282.999
exp16	0.0141876	0.0125423	0.0103463	0.0151916	0.0137254	0.0415374	0.0469995	0.956588	0.970354	0.976823	0.947073	0.959248	0.45011	0.270761	282.159	282.349	282.224	282.775	282.642	271.194	287.666	0.0220757	0.790137	281.573
exp17	0.0233719	0.0244309	0.0236222	0.0170686	0.0242458	0.0145613	0.0179073	0.911176	0.89795	0.941451	0.983157	0.918444	0.964559	0.933261	291.021	302.848	297.678	283.774	282.461	277.061	285.998	0.020744	0.935714	288.692
exp18	0.0142093	0.01101	0.0118613	0.0165777	0.0143564	0.0103802	0.0125319	0.973554	0.988312	0.988825	0.960159	0.979233	0.97164	0.97335	284.478	282.717	284.163	280.896	284.57	283.191	281.398	0.0129896	0.976439	283.059
exp19	0.0161473	0.0100575	0.0137488	0.0203199	0.0172107	0.0223555	0.0261453	0.946265	0.975819	0.95566	0.914393	0.940142	0.898499	0.888678	281.415	281.755	281.925	281.154	284.336	289.964	277.95	0.0179979	0.931351	282.643
exp20	0.0185298	0.0144089	0.0166592	0.027656	0.0228445	0.0308289	0.0349785	0.92447	0.949992	0.934577	0.843878	0.890964	0.833336	0.825004	281.003	281.688	281.657	281.947	282.829	291.928	276.065	0.0237008	0.886031	282.445
exp21	0.0165729	0.0127739	0.0162746	0.0237883	0.0201113	0.0335479	0.0381705	0.939554	0.962219	0.939074	0.886638	0.916302	0.804269	0.79602	282.31	281.777	281.733	281.526	283.712	291.353	276.712	0.0230342	0.892011	282.732
exp22	0.0136215	0.0096877	0.0132247	0.0190937	0.0157609	0.0260181	0.0309888	0.968854	0.985485	0.970992	0.940062	0.963384	0.864635	0.849322	282.705	280.922	282.089	280.884	285.245	290.185	276.877	0.0183422	0.934676	282.701
exp23	0.0171718	0.0146815	0.0153685	0.0185448	0.0173757	0.0141748	0.0173538	0.967112	0.980629	0.991682	0.96783	0.977525	0.950313	0.9424	286.58	289.672	283.203	281.356	286.595	284.584	280.649	0.0163815	0.968213	284.663
exp24	0.0290875	0.0315599	0.0301755	0.0216646	0.0311473	0.0106237	0.0108996	0.825144	0.811208	0.881932	0.970995	0.839565	0.984835	0.978925	295.639	299.152	301.092	287.547	281.548	280.13	284.234	0.023594	0.898943	289.906
exp25	0.0386892	0.0423956	0.0397226	0.0344894	0.0419438	0.00917135	0.00907886	0.619646	0.596755	0.718465	0.810915	0.606979	0.989128	0.98406	288.706	295.66	296.5	297.557	278.974	281.915	282.517	0.0307844	0.76085	288.833
exp26	0.023673	0.02308	0.023616	0.0203971	0.0243216	0.016441	0.0184515	0.905295	0.934096	0.961435	0.987388	0.936017	0.936636	0.933711	288.076	305.442	296.761	283.279	283.462	284.004	279.796	0.0214257	0.942083	288.689
exp27	0.0155295	0.011711	0.0146166	0.0209325	0.0155399	0.0276905	0.0323895	0.974674	0.992718	0.991134	0.9516	0.980889	0.848257	0.833937	283.781	281.6	280.207	281.37	283.415	289.396	276.134	0.0197728	0.93903	282.272
exp28	0.0152033	0.0119363	0.0156256	0.0219581	0.0185838	0.0364905	0.041471	0.959519	0.974906	0.955577	0.92264	0.939267	0.774843	0.76349	282.558	281.562	281.118	281.182	285.86	290.264	277.685	0.0230384	0.898606	282.89
	FRONT	FRONT	FRONT	FRONT	FRONT	BACK	BACK	FRONT	FRONT	FRONT	FRONT	FRONT	BACK	BACK	FRONT	FRONT	FRONT	FRONT	FRONT	BACK	BACK
	SENSOR POSITION							SENSOR POSITION							SENSOR POSITION
	INDIVIDUAL SENSOR PERFORMANCE																					SENSOR ARRAY OUTPUT

## Sheet: TABLE S3 (164nm sample)
Position			ARRAY HEIGHT (mm)
↓			1	2*	3	4	1	2*	3	4	1	2*	3	4		SENSOR ARRAY OUTPUT
RIGHT	ANGLE (°)	0.5	0.0331152	0.0224362	0.0209922	0.0228657	0.863964	0.903365	0.919608	0.921531	159.452	160.714	160.865	161.083		Sample: 162nm
		0.33	0.0260958	0.0187984	0.0193009	0.0226695	0.900595	0.927425	0.939996	0.943873	161.369	160.749	160.7	161.911
		0.16	0.0214476	0.0157239	0.0188645	0.0232719	0.922625	0.94786	0.954971	0.954595	162.192	161.574	160.729	161.321
CENTER		0	0.0173789	0.0153445	0.020245	0.0238768	0.943977	0.96138	0.967172	0.963758	160.626	162.135	161.082	162.696
LEFT		0.16	0.0172089	0.0147343	0.0186502	0.0239531	0.950783	0.971084	0.974454	0.967886	161.867	161.58	160.568	162.907
		0.33	0.0205529	0.016779	0.0192097	0.024011	0.939433	0.972144	0.975553	0.967694	162.847	162.421	161.824	161.804
		0.5	0.0230308	0.0199142	0.0205762	0.0240163	0.923381	0.964376	0.972605	0.964642	163.803	163.464	162.643	160.787
BACK		0.5	0.0352843	0.0288968	0.026879	0.026726	0.702708	0.83093	0.865663	0.874328	162.279	161.08	162.451	162.855
		0.33	0.0299179	0.0226226	0.0224282	0.0255446	0.815937	0.899889	0.923039	0.922252	161.285	161.688	162.324	163.667
		0.16	0.0255329	0.0170105	0.0196225	0.0255675	0.884488	0.943394	0.954456	0.950596	161.257	161.349	162.361	163.897
CENTER		0	0.0229245	0.0136446	0.0184826	0.0252063	0.924044	0.959586	0.97341	0.966725	161.835	162.129	161.381	161.786
FRONT		0.16	0.0226745	0.0121326	0.0155042	0.0240655	0.942697	0.977413	0.982719	0.972847	162.259	162.161	160.819	160.399
		0.33	0.0338545	0.0161229	0.015594	0.0226535	0.929211	0.977185	0.980785	0.97239	157.683	161.398	161.19	161.336
		0.5	0.0569537	0.0375964	0.0238562	0.0196607	0.782294	0.943363	0.963899	0.960578	152.175	156.947	161.669	160.984
			RMSE				R2				Thickness (nm)
				NON RELIABLE REGION - Sensors detected angle and/or height variations
				RELIABLE REGION

## Sheet: 164nm - Right  and Left
	Arbitrary units (a.u.)							Arbitrary units (a.u.)							Units: nm							(a.u.)	(a.u.)	(nm)
	s1_RMSE	s2_RMSE	s3_RMSE	s4_RMSE	s5_RMSE	s6_RMSE	s7_RMSE	s1_Rsq	s2_Rsq	s3_Rsq	s4_Rsq	s5_Rsq	s6_Rsq	s7_Rsq	s1_thick	s2_thick	s3_thick	s4_thick	s5_thick	s6_thick	s7_thick	AVG_RMSE	AVG_R2	AVG_THICKNESS
exp1	0.0159011	0.0133742	0.0144742	0.0202871	0.0163258	0.0154452	0.0121607	0.943314	0.963964	0.95824	0.924997	0.977337	0.973469	0.97027	163.119	159.073	164.458	161.73	158.857	167.393	161.3	0.0153445	0.96138	162.135
exp2	0.017974	0.0180064	0.0147792	0.0196583	0.0123108	0.0136079	0.0259105	0.943463	0.942362	0.961172	0.909961	0.968946	0.973555	0.907864	163.814	151.787	163.577	160.114	159.808	164.077	164.389	0.0173789	0.943977	160.626
exp3	0.0183792	0.016132	0.0186279	0.0268722	0.0239208	0.015212	0.0207049	0.920657	0.978142	0.942494	0.944411	0.972374	0.980078	0.985531	161.662	154.743	164.138	163.589	159.063	168.839	156.121	0.020245	0.967172	161.082
exp4	0.0219834	0.0216383	0.0210835	0.0328052	0.0258078	0.012731	0.0291951	0.873161	0.981714	0.918768	0.949988	0.968083	0.988187	0.975807	161.752	156.253	168.742	170.938	156.066	168.732	155.446	0.0238768	0.963758	162.696
exp5	0.0205328	0.0209335	0.0211768	0.0288085	0.0233358	0.0155206	0.0298564	0.90423	0.980487	0.905695	0.931618	0.95549	0.977486	0.976795	162.084	157.138	165.353	162.685	158.482	167.433	156.834	0.0232719	0.954595	161.321
exp6	0.0177164	0.0148497	0.0180197	0.0221391	0.0190976	0.0174583	0.0216226	0.949089	0.971059	0.93295	0.916099	0.964409	0.965204	0.980103	163.457	154.331	165.011	162.06	158.081	166.528	158.363	0.0188645	0.954971	160.729
exp7	0.0145939	0.0145335	0.0148758	0.020617	0.0137031	0.0165449	0.0140688	0.962874	0.954151	0.950574	0.889447	0.96376	0.964004	0.965227	162.158	158.447	162.254	161.529	161.258	165.12	160.839	0.0157239	0.94786	161.574
exp8	0.0131229	0.0226714	0.0181331	0.0276225	0.020623	0.0162949	0.0233403	0.96646	0.918079	0.954135	0.852591	0.933231	0.969256	0.908456	162.346	151.58	170.017	161.271	160.489	166.481	163.311	0.0214476	0.922625	162.192
exp9	0.0121755	0.0267544	0.0215043	0.0371897	0.030174	0.0205472	0.0204051	0.979223	0.899583	0.947475	0.789141	0.890116	0.967329	0.909927	163.327	151.451	166.611	160.299	159.911	166.949	162.992	0.0260958	0.900595	161.369
exp10	0.0169773	0.0155126	0.0165165	0.0263401	0.016772	0.0194246	0.0182244	0.977692	0.947464	0.938641	0.83002	0.936336	0.952987	0.959102	164.946	152.617	164.161	161.503	160.773	164.228	161.213	0.0187984	0.927425	160.749
exp11	0.0192103	0.0141315	0.0181283	0.0219413	0.0173234	0.0199398	0.0243409	0.970686	0.967612	0.923473	0.877256	0.948316	0.952296	0.971024	165.656	154.828	163.983	161.675	161.076	165.378	157.257	0.0193009	0.939996	160.7
exp12	0.0202062	0.019679	0.0205373	0.0252102	0.0213994	0.0183813	0.0308101	0.933995	0.982793	0.900922	0.907166	0.938122	0.962394	0.971843	162.867	155.562	165.355	163.295	160.88	167.588	158.788	0.0226695	0.943873	161.911
exp13	0.0220632	0.0181149	0.0215919	0.0239273	0.0205274	0.0210429	0.03199	0.957802	0.982191	0.879512	0.863024	0.909734	0.94834	0.946386	160.479	153.278	163.425	161.484	161.046	165.518	161.748	0.0228657	0.921531	161.083
exp14	0.0230547	0.0140468	0.0194595	0.0250741	0.0184873	0.021287	0.0275986	0.971891	0.969112	0.906904	0.823466	0.917438	0.945041	0.95569	165.262	154.668	162.915	161.181	161.239	164.315	160.875	0.0209922	0.919608	160.865
exp15	0.0223834	0.0169695	0.0187035	0.0342672	0.0218102	0.0214062	0.0214605	0.974518	0.938879	0.925217	0.758017	0.905494	0.950532	0.942051	163.297	151.504	165.047	160.355	160.232	165.969	161.178	0.0224362	0.903365	160.714
exp16	0.0156979	0.0320926	0.0272808	0.048333	0.0425456	0.0273809	0.0210583	0.980508	0.875846	0.927894	0.71122	0.808557	0.973735	0.886534	163.816	149.819	171.462	152.509	155.128	165.548	162.246	0.0331152	0.863964	159.452
exp17	0.027451	0.0179154	0.014326	0.0152482	0.00988327	0.0106946	0.0351859	0.902947	0.945627	0.96841	0.946233	0.981217	0.983438	0.879773	162.484	152.479	163.808	161.574	160.562	164.973	167.809	0.0172089	0.950783	161.867
exp18	0.0205319	0.0122259	0.0130543	0.0186717	0.0169983	0.0122959	0.0151598	0.910836	0.96984	0.965965	0.959862	0.985675	0.98426	0.960905	162.088	158.665	162.621	162.115	157.169	166.799	162.109	0.0147343	0.971084	161.58
exp19	0.0194091	0.0151789	0.0172308	0.0278595	0.0250932	0.0125806	0.0139581	0.91014	0.978139	0.953939	0.959413	0.976747	0.989861	0.988628	162.846	155.313	164.873	161.855	154.313	169.915	157.138	0.0186502	0.974454	160.568
exp20	0.0247172	0.0214207	0.0207962	0.0363829	0.0284583	0.00999482	0.0266659	0.838322	0.983254	0.92402	0.953637	0.973627	0.995055	0.977724	162.511	157.484	168.461	171.462	155.933	170.671	153.433	0.0239531	0.967886	162.907
exp21	0.0281839	0.0212354	0.0206883	0.0402831	0.0310718	0.00979159	0.0209959	0.797519	0.983041	0.930032	0.948435	0.971373	0.990825	0.98246	161.853	154.782	169.478	166.277	155.333	169.733	155.221	0.024011	0.967694	161.804
exp22	0.0255693	0.0162395	0.0183632	0.0331502	0.0288346	0.0100197	0.00865111	0.854523	0.979929	0.949781	0.9628	0.974899	0.99497	0.990941	161.889	155.558	165.369	164.7	157.536	167.885	159.896	0.0192097	0.975553	161.824
exp23	0.0279918	0.0121226	0.0130174	0.0230114	0.0212478	0.00973204	0.0215429	0.864581	0.973617	0.968263	0.971506	0.980616	0.993331	0.945533	162.551	158.071	163.185	164.234	157.403	167.714	163.918	0.016779	0.972144	162.421
exp24	0.0447542	0.0212985	0.0172518	0.01197	0.00922567	0.00745106	0.05612	0.78038	0.937936	0.966035	0.971919	0.984244	0.991467	0.784994	157.848	151.471	165.977	161.318	161.167	165.01	172.137	0.0205529	0.939433	162.847
exp25	0.0579507	0.0212069	0.0193114	0.012009	0.00883161	0.00570604	0.0711198	0.688183	0.94032	0.961022	0.983347	0.988897	0.995942	0.670758	154.875	151.725	168.132	162.353	160.163	166.779	173.667	0.0230308	0.923381	163.803
exp26	0.0409255	0.0121107	0.0125511	0.0254365	0.0235883	0.00863187	0.0371668	0.779129	0.971457	0.968012	0.977138	0.978587	0.994362	0.896702	159.785	159.225	161.931	163.72	159.939	168.351	167.619	0.0199142	0.964376	163.464
exp27	0.0322869	0.0160978	0.017168	0.0359724	0.0316483	0.0102036	0.0123673	0.815261	0.980215	0.957998	0.958604	0.967203	0.99045	0.981157	163.233	156.787	163.883	163.631	158.176	170.617	162.764	0.0205762	0.972605	162.643
exp28	0.0345964	0.0213311	0.0204727	0.0442035	0.0335279	0.0110564	0.0135064	0.73059	0.980641	0.935849	0.935307	0.967758	0.9773	0.990998	162.051	154.426	169.15	161.44	158.407	166.629	154.671	0.0240163	0.964642	160.787
	LEFT	CENTER	CENTER	CENTER	RIGHT	RIGHT	LEFT	LEFT	CENTER	CENTER	CENTER	RIGHT	RIGHT	LEFT	LEFT	CENTER	CENTER	CENTER	RIGHT	RIGHT	LEFT
	SENSOR POSITION							SENSOR POSITION							SENSOR POSITION
	INDIVIDUAL SENSOR PERFORMANCE																					SENSOR ARRAY OUTPUT

## Sheet: 164nm - Back and Front
	Arbitrary units (a.u.)							Arbitrary units (a.u.)							Units: nm							(a.u.)	(a.u.)	(nm)
	s1_RMSE	s2_RMSE	s3_RMSE	s4_RMSE	s5_RMSE	s6_RMSE	s7_RMSE	s1_Rsq	s2_Rsq	s3_Rsq	s4_Rsq	s5_Rsq	s6_Rsq	s7_Rsq	s1_thick	s2_thick	s3_thick	s4_thick	s5_thick	s6_thick	s7_thick	AVG_RMSE	AVG_R2	AVG_THICKNESS
exp1	0.0121933	0.0135704	0.0134832	0.0169845	0.010745	0.0125817	0.0159543	0.969335	0.960079	0.963581	0.932945	0.978631	0.969411	0.943121	162.797	159.145	162.283	160.717	161.38	166.501	162.08	0.0136446	0.959586	162.129
exp2	0.0227562	0.022182	0.0198711	0.0159307	0.0199397	0.0270361	0.0327555	0.934968	0.918327	0.958896	0.949026	0.952951	0.896453	0.857688	163.106	151.816	168.735	161.805	160.824	161.578	164.979	0.0229245	0.924044	161.835
exp3	0.0140046	0.0160486	0.0181313	0.0216324	0.0180084	0.0215334	0.0200191	0.962649	0.979917	0.955605	0.96473	0.985812	0.987068	0.978092	163.539	154.363	168.035	161.477	157.316	169.704	155.232	0.0184826	0.97341	161.381
exp4	0.0172211	0.0217305	0.0212684	0.030201	0.0237615	0.0322222	0.0300395	0.937845	0.985412	0.942238	0.97404	0.980662	0.976595	0.970284	162.744	153.734	165.32	166.015	161.387	170.186	153.112	0.0252063	0.966725	161.786
exp5	0.019918	0.0248814	0.0242176	0.0332576	0.0272827	0.0263882	0.0230271	0.903859	0.979609	0.89594	0.957285	0.959068	0.982993	0.975418	162.283	154.491	167.994	167.041	166.707	170.866	157.895	0.0255675	0.950596	163.897
exp6	0.0167192	0.0189946	0.0210621	0.0262652	0.0215872	0.0165085	0.0162206	0.943274	0.966894	0.924064	0.94161	0.972839	0.974285	0.958228	161.987	152.428	166.204	163.194	159.975	170.472	162.271	0.0196225	0.954456	162.361
exp7	0.0133065	0.0154929	0.0167799	0.0200964	0.0155033	0.0167434	0.021151	0.962072	0.954076	0.943641	0.926632	0.974613	0.933969	0.908753	162.52	154.181	164.81	161.717	160.177	163.265	162.774	0.0170105	0.943394	161.349
exp8	0.0184953	0.0210899	0.0183859	0.0193448	0.0161032	0.039109	0.0462023	0.943923	0.90525	0.943126	0.907116	0.951815	0.808153	0.732031	163.127	152.166	166.588	162.065	160.823	157.601	166.431	0.0255329	0.884488	161.257
exp9	0.0167857	0.0216146	0.019678	0.0227714	0.0159176	0.052632	0.0600259	0.941335	0.880502	0.913468	0.848249	0.939194	0.656804	0.532008	162.706	151.416	164.646	161.848	161.111	153.791	173.478	0.0299179	0.815937	161.285
exp10	0.0161448	0.0185508	0.0206832	0.0251486	0.0193229	0.0259167	0.0325911	0.945583	0.936983	0.907249	0.879651	0.958812	0.857819	0.813129	162.4	151.218	166.058	162.863	161.945	161.872	165.459	0.0226226	0.899889	161.688
exp11	0.0189842	0.0222496	0.0239434	0.0302265	0.0246117	0.0172791	0.0197029	0.917938	0.959199	0.877639	0.915956	0.954718	0.932048	0.903778	161.785	152.303	170.075	164.222	161.99	163.864	162.031	0.0224282	0.923039	162.324
exp12	0.0223454	0.027284	0.0267561	0.0351731	0.0273654	0.0209674	0.018921	0.865129	0.971463	0.83036	0.934421	0.937176	0.966849	0.950366	161.608	152.317	171.573	164.697	163.528	170.65	161.297	0.0255446	0.922252	163.667
exp13	0.0252245	0.0279736	0.0293368	0.0349769	0.0291184	0.020083	0.0203685	0.815367	0.951538	0.761585	0.891739	0.889586	0.915666	0.894814	161.763	150.488	169.024	165.93	163.683	166.557	162.541	0.026726	0.874328	162.855
exp14	0.0215222	0.0250834	0.0266948	0.0331197	0.0266496	0.0247018	0.0303814	0.883645	0.945886	0.822583	0.865459	0.919526	0.843874	0.778667	162.037	150.848	169.948	163.832	164.408	161.988	164.097	0.026879	0.865663	162.451
exp15	0.0189524	0.0218023	0.0237913	0.0285229	0.0225568	0.0393651	0.047287	0.915268	0.908109	0.865361	0.825487	0.929625	0.725256	0.647401	162.224	151.812	165.604	162.712	162.32	157.476	165.412	0.0288968	0.83093	161.08
exp16	0.0188183	0.0233539	0.0223947	0.0264452	0.0181359	0.0658181	0.0720242	0.915007	0.849334	0.871577	0.777194	0.91948	0.358803	0.22756	162.343	155.423	163.724	161.493	161.375	151.531	180.066	0.0352843	0.702708	162.279
exp17	0.0275331	0.0262918	0.025004	0.0129302	0.0285025	0.018212	0.020248	0.926887	0.932273	0.961861	0.979294	0.911947	0.949237	0.937379	163.711	152.467	170.331	162.921	161.979	161.799	162.602	0.0226745	0.942697	162.259
exp18	0.0151575	0.0131154	0.0117852	0.00970365	0.00968756	0.01213	0.0133485	0.965648	0.966036	0.976402	0.979729	0.984825	0.98985	0.979405	163.378	154.946	163.846	161.799	160.709	170.928	159.52	0.0121326	0.977413	162.161
exp19	0.0115272	0.0112162	0.0119802	0.013252	0.0102925	0.0244067	0.0258549	0.971991	0.983255	0.981319	0.987142	0.992375	0.986397	0.976553	162.947	156.874	159.637	161.972	159.168	169.575	155.561	0.0155042	0.982719	160.819
exp20	0.0137525	0.016772	0.0183973	0.0248884	0.0201252	0.0373732	0.03715	0.963549	0.988423	0.974435	0.987886	0.987958	0.957615	0.950066	162.313	154.603	160.801	164.376	155.832	170.484	154.385	0.0240655	0.972847	160.399
exp21	0.0112031	0.0132935	0.0147726	0.0194721	0.0158586	0.0415883	0.0423863	0.975742	0.992736	0.987084	0.992824	0.992226	0.936349	0.92977	163.516	161.891	158.102	160.626	158.236	171.195	155.784	0.0226535	0.97239	161.336
exp22	0.0110818	0.008488	0.00888538	0.0084117	0.00706265	0.0310664	0.0341624	0.975734	0.988863	0.988569	0.993276	0.993543	0.96968	0.955833	162.577	159.323	160.558	160.638	160.015	171.236	153.982	0.015594	0.980785	161.19
exp23	0.0224191	0.0181237	0.015807	0.00798466	0.0193678	0.0127753	0.0163831	0.952427	0.963425	0.98162	0.991834	0.975019	0.993916	0.982053	163.055	151.754	165.817	162.143	160.899	169.715	156.404	0.0161229	0.977185	161.398
exp24	0.0440402	0.0437458	0.0414959	0.0250253	0.0463406	0.0183647	0.017969	0.870946	0.895312	0.951998	0.972165	0.904268	0.956007	0.953783	160.004	125.208	176.199	162.93	154.648	163.062	161.733	0.0338545	0.929211	157.683
exp25	0.0755265	0.0767427	0.0707965	0.07397	0.0815027	0.0110456	0.00909152	0.523031	0.867032	0.922879	0.71533	0.479622	0.983259	0.984905	144.819	124.445	182.544	146.456	139.747	165.681	161.536	0.0569537	0.782294	152.175
exp26	0.0509055	0.046242	0.0432763	0.0329911	0.0514218	0.0156506	0.0226872	0.853487	0.933483	0.970189	0.971409	0.910649	0.990893	0.973431	157.879	127.472	178.059	158.936	151.785	169.416	155.082	0.0375964	0.943363	156.947
exp27	0.0274232	0.0164151	0.0162249	0.00837389	0.021077	0.0357292	0.0417497	0.93715	0.98518	0.992737	0.993109	0.978673	0.944173	0.916272	164.325	155.25	168.32	161.543	160.131	170.657	151.454	0.0238562	0.963899	161.669
exp28	0.0158977	0.00604334	0.00614496	0.00639928	0.00804663	0.0466733	0.0484196	0.968251	0.993836	0.993599	0.993229	0.991326	0.898883	0.884921	163.862	161.321	160.275	162.094	157.969	170.868	150.501	0.0196607	0.960578	160.984
	FRONT	FRONT	FRONT	FRONT	FRONT	BACK	BACK	FRONT	FRONT	FRONT	FRONT	FRONT	BACK	BACK	FRONT	FRONT	FRONT	FRONT	FRONT	BACK	BACK
	SENSOR POSITION							SENSOR POSITION							SENSOR POSITION
	INDIVIDUAL SENSOR PERFORMANCE																					SENSOR ARRAY OUTPUT
