# Supplementary material for: Enhancing thin-film wafer inspection with a multi-sensor array and robot constraint maintenance
Source: Sci Rep. 2025 Nov 12;15:39654. doi: 10.1038/s41598-025-23640-5 (PMC12612131; doi:10.1038/s41598-025-23640-5)
Supplement: Supplementary file 2 — Supplementary Information 2. [file 41598_2025_23640_MOESM2_ESM.xlsx]

## Sheet: Sheet1
Sample	Sequence	Robot arm sequence	Avg RMSE	Avg R2	Avg Thickness(nm)	Thickness variation vs expected value (%)	Comment		300	286	164
1	1	CALIB POINT	0.0159254	0.976897	302.57	0.856825	GOOD		2.57047
	2	CIRCULAR	0.0250886	0.790199	302.634	0.878149	Started failing after Mov7 (S1, S2, S5)		2.63445
	3	FIXED - FRONT	0.0243501	0.912639	301.927	0.642316	S3 detected tilt		1.92695
		FIXED - BACK	0.0219867	0.89164	300.339	0.113116	S6 detected tilt		0.339347
		FIXED - RIGHT	0.0198935	0.952076	303.855	1.28515	Tilt not detected		3.85546
		FIXED - LEFT	0.0190649	0.946957	300.768	0.255865	Tilt not detected		0.767595
	4	BACK&FORTH	0.0158624	0.972768	302.376	0.791922	GOOD		2.37577
2	1	CALIB POINT	0.0140595	0.95746	285.824	0.0586447	GOOD		0.175934
	2	CIRCULAR	0.0177153	0.918888	285.981	0.0064947	Started failing after Mov8 (S5)		0.0194841
	3	FIXED - FRONT	0.0175538	0.93053	286.51	0.170142	No failures (minor increase in RMSE vs calib point)		0.510427
		FIXED - BACK	0.0212173	0.781697	287.861	0.62028	S6 detected tilt		1.86084
		FIXED - RIGHT	0.0159521	0.948602	285.419	0.193833	No failures (minor increase in RMSE vs calib point)		0.581499
		FIXED - LEFT	0.0203769	0.905521	287.087	0.362302	No failures (minor increase in RMSE vs calib point)		1.08691
	4	BACK&FORTH	0.0143779	0.954681	286.268	0.0893237	GOOD		0.267971
3	1	CALIB POINT	0.0125027	0.980745	163.689	0.103825	GOOD		0.311474
	2	CIRCULAR	0.0292266	0.867331	160.706	1.09793	S2, S5 and S7 Started failing after Mov 7		3.29378
	3	FIXED - FRONT	0.0255294	0.948721	169.385	1.79493	S3 detected tilt		5.38479
		FIXED - BACK	0.0262601	0.873604	167.965	1.32171	S6 detected tilt		3.96512
		FIXED - RIGHT	0.0228565	0.941015	163.515	0.161641	S2 detected tilt		0.484922
		FIXED - LEFT	0.0204923	0.953299	165.584	0.527984	Tilt not detected		1.58395
	4	BACK&FORTH	0.014349	0.97853	163.434	0.188833	GOOD		0.566499

## Sheet: Data Fig.9a (300nm Sample)
	Units: nm							Arbitrary units (a.u.)							Arbitrary units (a.u.)									(a.u.)	(a.u.)	(nm)
timestamp	s1_thick	s2_thick	s3_thick	s4_thick	s5_thick	s6_thick	s7_thick	s1_RMSE	s2_RMSE	s3_RMSE	s4_RMSE	s5_RMSE	s6_RMSE	s7_RMSE	s1_Rsq	s2_Rsq	s3_Rsq	s4_Rsq	s5_Rsq	s6_Rsq	s7_Rsq	Test	Subcat	AVG RMSE	AVG R2	AVG THICKNESS
2023-11-28 21:15:28	316.15	307.104	299.771	303.333	300.897	298.38	299.636	0.0130999	0.0189927	0.0149928	0.0143782	0.011865	0.0287747	0.0201311	0.988826	0.953642	0.962168	0.980477	0.971576	0.957093	0.980599	CALIBRATION	CALIB POINT	0.017462	0.970626	303.61
2023-11-28 21:15:28	309.174	307.104	299.854	302.307	297.29	304.23	298.132	0.0146733	0.0189927	0.0135746	0.0138383	0.0113544	0.0273233	0.0189715	0.982372	0.953642	0.965822	0.973004	0.980811	0.957026	0.971694	CALIBRATION	CALIB POINT	0.0169612	0.969196	302.584
2023-11-28 21:15:30	300.989	300.146	300.146	300.142	292.209	309.888	299.487	0.0140377	0.0168393	0.0110306	0.0126518	0.014699	0.0291253	0.0207759	0.972809	0.964147	0.978576	0.986044	0.975715	0.959288	0.982292	CALIBRATION	CALIB POINT	0.0170228	0.974124	300.43
2023-11-28 21:15:30	300.719	300.146	300.183	301.099	298.39	329.324	291.76	0.0111006	0.0168393	0.011078	0.0167644	0.0135788	0.0336336	0.0231316	0.979883	0.964147	0.975415	0.957132	0.970587	0.952857	0.973058	CALIBRATION	CALIB POINT	0.018018	0.967583	303.089
2023-11-28 21:15:34	303.293	334.25	292.058	301.025	298.865	298.022	283.301	0.0136049	0.01789	0.00971707	0.0102781	0.0112832	0.0276143	0.0206343	0.990206	0.965009	0.986778	0.985328	0.980844	0.958741	0.966413	CALIBRATION	CALIB POINT	0.0158603	0.976188	301.545
2023-11-28 21:15:35	316.264	297.363	297.437	302.38	297.876	298.224	289.966	0.0159775	0.0132587	0.012474	0.0114729	0.012633	0.0309263	0.0199935	0.977598	0.974105	0.970037	0.988732	0.978423	0.97037	0.975183	CALIBRATION	CALIB POINT	0.0166765	0.97635	299.93
2023-11-28 21:15:37	319.153	302.271	283.374	301.08	298.519	298.425	296.117	0.0125262	0.0121049	0.0114911	0.0101356	0.0128958	0.0303971	0.0228199	0.979441	0.981309	0.982905	0.98648	0.973249	0.97	0.98354	CALIBRATION	CALIB POINT	0.016053	0.979561	299.848
2023-11-28 21:15:39	304.761	302.783	300.732	297.446	295.862	304.907	306.665	0.00972221	0.0180901	0.0117634	0.0114084	0.0117723	0.0287119	0.0176289	0.989436	0.957662	0.974081	0.984333	0.979766	0.973419	0.982507	CALIBRATION	CALIB POINT	0.0155853	0.977315	301.879
2023-11-28 21:15:40	329.498	303.049	299.194	300.366	299.048	298.077	289.893	0.014135	0.0158302	0.0125708	0.0134188	0.0113606	0.0296078	0.0199983	0.987169	0.973445	0.97988	0.976318	0.982189	0.948371	0.981818	CALIBRATION	CALIB POINT	0.0167031	0.975598	302.732
2023-11-28 21:15:43	298.892	301.172	300.97	310.986	298.425	302.765	296.265	0.0122196	0.0134392	0.00874409	0.010097	0.0110866	0.0308734	0.0220224	0.983034	0.972615	0.987422	0.988285	0.980719	0.960436	0.978996	CALIBRATION	CALIB POINT	0.0154975	0.978787	301.354
2023-11-28 21:15:44	303.845	307.086	301.741	300.879	292.273	314.223	296.887	0.0104984	0.0147083	0.0812211	0.0844464	0.0110941	0.0290901	0.0202274	0.98683	0.963132	-2.10506	-1.81496	0.981683	0.962793	0.982836	CALIBRATION	Load position	0.035898	0.136751	302.419
2023-11-28 21:15:46	287.256	287.256	300.732	282.422	212.421	317.725	187.463	0.143306	0.110972	0.124636	0.103217	0.106259	0.117965	0.102262	-42.7632	-5.20167	-15.5204	0.598004	0.375685	-9.28937	0.588057	CALIBRATION	Load position	0.115517	-10.1733	267.896
2023-11-28 21:15:48	276.855	287.549	298.096	297.62	375.018	317.725	297.07	0.179938	0.186817	0.187819	0.146569	0.187493	0.117965	0.182344	-395.017	-182.171	-350.166	-25.7098	-94.9954	-9.28937	-204.285	CALIBRATION	Load position	0.169849	-180.233	307.133
2023-11-28 21:15:49	318.237	282.495	305.273	302.838	375.018	291.866	281.982	0.179952	0.183264	0.190104	0.200561	0.189998	0.190386	0.182993	-247.654	-464.395	-443.914	-389.456	-184.73	-434.336	-370.785	CALIBRATION	Load position	0.18818	-362.181	308.244
2023-11-28 21:15:51	284.912	302.49	299.121	296.704	375.034	311.426	304.395	0.180821	0.182109	0.179345	0.190251	0.183858	0.187282	0.182275	-231.262	-199.825	-263.432	-220.176	-66.5954	-560.157	-278.593	CALIBRATION	Load position	0.183706	-260.006	310.583
2023-11-28 21:15:53	273.633	279.639	318.75	293.262	375.011	312.598	297.198	0.181545	0.181368	0.18305	0.192429	0.189041	0.186883	0.180351	-473.058	-237.335	-143.15	-181.815	-124.813	-580.675	-499.05	CALIBRATION	Load position	0.184952	-319.985	307.156
2023-11-28 21:15:53	296.924	279.639	305.42	295.166	325.635	314.648	296.631	0.177953	0.181368	0.183426	0.19581	0.18856	0.187018	0.18361	-241.349	-237.335	-613.111	-257.62	-743.502	-174.931	-369.12	CALIBRATION	Load position	0.185392	-376.71	302.009
2023-11-28 21:15:57	296.777	297.363	304.98	298.975	412.528	262.463	269.403	0.180126	0.17498	0.186269	0.193522	0.182149	0.186561	0.181645	-195.676	-206.497	-470.203	-391.585	-84.2586	-172.705	-375.014	CALIBRATION	Load position	0.183607	-270.848	306.07
2023-11-28 21:15:57	298.315	297.363	318.713	295.459	375	314.941	299.963	0.181629	0.17498	0.184754	0.19286	0.182956	0.187722	0.177624	-318.969	-206.497	-122.05	-343.671	-65.3716	-438.257	-161.152	CALIBRATION	Load position	0.183218	-236.567	314.251
2023-11-28 21:16:00	269.751	312.598	302.93	299.707	374.966	306.445	321.387	0.180503	0.183339	0.17995	0.197178	0.182682	0.188456	0.179802	-148.782	-158.972	-175.858	-249.276	-60.9672	-376.786	-232.535	CALIBRATION	Load position	0.184559	-200.454	312.54
2023-11-28 21:16:02	250.525	294.36	301.318	289.746	309.668	314.941	288.336	0.179075	0.180955	0.185547	0.196103	0.185221	0.180852	0.183347	-261.249	-258.772	-365.693	-382.361	-309.194	-471.337	-232.482	CALIBRATION	Load position	0.184443	-325.87	292.699
2023-11-28 21:16:05	293.188	284.619	303.076	293.921	189.378	314.978	298.096	0.142394	0.118817	0.117334	0.107503	0.110507	0.117498	0.104296	-39.2681	-9.34067	-11.3682	-6.99101	0.210484	-9.82032	-4.95153	CALIBRATION	Load position	0.116907	-11.647	282.465
2023-11-28 21:16:05	320.087	284.619	293.06	297.195	298.169	297.218	296.626	0.0115164	0.118817	0.00734883	0.0151517	0.0124121	0.029718	0.0176374	0.98189	-9.34067	0.988837	0.982035	0.973128	0.959847	0.987949	CALIBRATION	Load position	0.0303717	-0.495284	298.139
2023-11-28 21:16:07	300.916	301.904	301.575	299.854	302.719	303.113	295.167	0.0113221	0.0155313	0.0107797	0.0139632	0.00962422	0.0260367	0.0202543	0.984663	0.964956	0.9787	0.970645	0.989155	0.972855	0.982672	CALIBRATION	CALIB POINT	0.0153588	0.977663	300.75
2023-11-28 21:16:10	304.651	308.684	299.158	298.388	299.286	306.445	292.273	0.0106071	0.0148652	0.0132379	0.0131031	0.0101581	0.0267246	0.0184109	0.98996	0.963813	0.968103	0.98538	0.984645	0.96899	0.974211	CALIBRATION	CALIB POINT	0.015301	0.976443	301.269
2023-11-28 21:16:11	332.281	318.805	300.916	303.735	299.05	299.524	293.518	0.0114147	0.0105287	0.00759419	0.00876913	0.0110702	0.0260659	0.0166816	0.989098	0.988437	0.992921	0.989618	0.980865	0.968372	0.98042	CALIBRATION	CALIB POINT	0.0131606	0.984247	306.833
2023-11-28 21:16:11	323.044	318.805	299.432	298.315	298.755	308.917	304.468	0.0124611	0.0105287	0.010458	0.0134941	0.00979924	0.0270556	0.020976	0.978198	0.988437	0.991275	0.974332	0.985002	0.979019	0.971069	CALIBRATION	CALIB POINT	0.0149675	0.981047	307.391
2023-11-28 21:16:15	315.674	300.732	300.98	298.975	297.015	301.849	297.931	0.0134617	0.016697	0.0100485	0.0166342	0.0121281	0.029072	0.0188995	0.983794	0.978857	0.991789	0.981337	0.979166	0.967751	0.958609	CIRCULAR	Mov1	0.0167058	0.977329	301.879
2023-11-28 21:16:15	304.871	300.732	295.344	302.563	297.629	305.035	304.358	0.011021	0.016697	0.00846353	0.0156842	0.0117433	0.0251144	0.0210339	0.991071	0.978857	0.987942	0.973958	0.981716	0.962471	0.972152	CIRCULAR	Mov1	0.0156796	0.978309	301.505
2023-11-28 21:16:17	326.843	300.366	308.577	301.703	298.901	330.249	298.746	0.0183838	0.0102421	0.00664299	0.0127627	0.0094983	0.0273891	0.0203197	0.970391	0.985435	0.991807	0.978845	0.987483	0.969567	0.972513	CIRCULAR	Mov2	0.0150341	0.979435	309.341
2023-11-28 21:16:20	309.558	299.927	300.641	301.868	299.817	330.103	303.827	0.0176411	0.015617	0.00707596	0.0107212	0.014342	0.0244138	0.0237152	0.984043	0.964811	0.990307	0.986685	0.967646	0.962287	0.951451	CIRCULAR	Mov2	0.016218	0.972462	306.534
2023-11-28 21:16:21	314.117	299.707	300.22	298.846	300.005	310.071	297.189	0.013215	0.0140308	0.00807306	0.0103775	0.0138868	0.0284883	0.0246339	0.988486	0.975725	0.988695	0.983543	0.970632	0.957852	0.953463	CIRCULAR	Mov2	0.0161008	0.974057	302.879
2023-11-28 21:16:22	325.809	317.944	292.007	299.194	299.281	308.643	298.92	0.0132114	0.0197833	0.00875401	0.0132825	0.0135588	0.0277688	0.0262401	0.975664	0.951534	0.987592	0.988084	0.977707	0.976851	0.943442	CIRCULAR	Mov2	0.0175141	0.971554	305.971
2023-11-28 21:16:23	306.207	331.732	299.744	296.045	297.986	294.8	298.37	0.0147931	0.0160735	0.0112975	0.0126297	0.0126624	0.0265601	0.028031	0.968463	0.976952	0.981258	0.978522	0.979111	0.971057	0.941939	CIRCULAR	Mov2	0.0174353	0.971043	303.555
2023-11-28 21:16:26	310.519	302.673	302.49	299.268	303.04	287.769	301.776	0.0190194	0.015042	0.0125587	0.0155531	0.0141492	0.0306842	0.0276239	0.967716	0.970164	0.970781	0.973154	0.971121	0.957142	0.949715	CIRCULAR	Mov2	0.0192329	0.965684	301.076
2023-11-28 21:16:26	305.292	302.673	298.709	298.013	300.668	291.945	308.13	0.0149104	0.015042	0.00782584	0.0132362	0.0141492	0.0242516	0.0240816	0.973881	0.970164	0.986049	0.974258	0.971121	0.975905	0.940763	CIRCULAR	Mov2	0.0162138	0.970306	300.776
2023-11-28 21:16:28	312.369	342.847	300.952	302.701	300.311	302.124	300.256	0.0157665	0.0184401	0.00707665	0.0100773	0.0143847	0.0271709	0.0268564	0.979593	0.972139	0.993508	0.99286	0.968791	0.976108	0.932291	CIRCULAR	Mov3	0.0171104	0.973613	308.794
2023-11-28 21:16:30	303.552	301.428	299.249	301.099	300.311	286.295	301.538	0.0201895	0.0125311	0.0103424	0.0131746	0.0140471	0.0276141	0.0259352	0.97747	0.976654	0.981145	0.977129	0.976494	0.977997	0.951237	CIRCULAR	Mov3	0.0176906	0.974018	299.067
2023-11-28 21:16:31	305.209	299.936	301.765	301.675	300.623	293.335	296.96	0.0126207	0.0146644	0.00789036	0.0136435	0.0142211	0.0224086	0.0226858	0.988012	0.969765	0.99328	0.97674	0.971962	0.976907	0.95939	CIRCULAR	Mov3	0.0154478	0.976579	299.929
2023-11-28 21:16:33	313.11	297.958	301.392	304.907	300.266	305.786	307.617	0.0186922	0.014911	0.00823248	0.0146623	0.0142514	0.018098	0.0276768	0.958074	0.963092	0.995927	0.979639	0.972022	0.985403	0.968297	CIRCULAR	Mov3	0.0166463	0.974636	304.434
2023-11-28 21:16:35	293.793	301.447	298.792	300.137	300.146	293.39	301.611	0.0168544	0.0156574	0.00745109	0.0108522	0.0179211	0.0177638	0.0208161	0.967428	0.974325	0.989989	0.985286	0.952607	0.981168	0.959015	CIRCULAR	Mov3	0.0153309	0.972831	298.474
2023-11-28 21:16:36	301.904	301.794	294.145	300.366	299.377	290.607	281.25	0.0195898	0.0137465	0.00808962	0.00934976	0.0212169	0.0177139	0.0210219	0.952476	0.972196	0.989946	0.989523	0.931441	0.98715	0.951219	CIRCULAR	Mov3	0.0158183	0.967707	295.635
2023-11-28 21:16:37	331.86	287.915	295.161	305.786	296.045	303.049	288.638	0.0190147	0.0180016	0.0110836	0.0125021	0.0217749	0.014175	0.0197974	0.963054	0.981555	0.978781	0.981962	0.926663	0.98469	0.966447	CIRCULAR	Mov3	0.0166213	0.969022	301.208
2023-11-28 21:16:39	325.928	301.099	302.197	299.872	300.256	302.911	296.906	0.0228925	0.0137759	0.00960358	0.0142995	0.0205968	0.0145513	0.024233	0.948014	0.973705	0.994321	0.975779	0.937706	0.96801	0.937515	CIRCULAR	Mov3	0.0171361	0.96215	304.167
2023-11-28 21:16:41	327.356	300.659	297.803	300.369	301.245	335.522	302.374	0.019946	0.0128715	0.0100256	0.0171584	0.0215614	0.0182888	0.0207157	0.953756	0.975995	0.986403	0.961177	0.933958	0.988646	0.959939	CIRCULAR	Mov4	0.0172239	0.965696	309.333
2023-11-28 21:16:42	295.532	309.86	294.214	300.146	298.865	305.786	300.117	0.0207541	0.0181617	0.012298	0.0137838	0.0172134	0.0151457	0.024789	0.948315	0.972671	0.975545	0.974739	0.956595	0.971156	0.949585	CIRCULAR	Mov4	0.0174494	0.964086	300.646
2023-11-28 21:16:45	302.93	315.747	300.256	298.755	300.22	301.323	299.89	0.0265092	0.0127471	0.0101889	0.016902	0.0211052	0.0112375	0.0205596	0.943335	0.978989	0.982254	0.96261	0.929629	0.984608	0.94988	CIRCULAR	Mov4	0.0170357	0.961615	302.732
2023-11-28 21:36:14	320.416	299.442	299.634	301.794	291.138	285.544	301.3	0.0154407	0.0173531	0.011311	0.0125266	0.00940659	0.0372079	0.0207036	0.978246	0.978654	0.981231	0.992476	0.986847	0.919008	0.970657	CIRCULAR	Mov4	0.0177071	0.972445	299.895
2023-11-28 21:36:14	303.653	299.442	300	297.198	300.513	294.763	297.006	0.0166327	0.0173531	0.00841122	0.0154731	0.0133993	0.0328307	0.018445	0.960617	0.978654	0.986987	0.973939	0.976473	0.976946	0.916227	CIRCULAR	Mov4	0.0175064	0.967121	298.939
2023-11-28 21:36:21	296.503	325.159	299.579	296.427	304.907	314.502	301.808	0.0122723	0.0149633	0.0103991	0.0145256	0.018054	0.0293367	0.017339	0.979846	0.985798	0.983559	0.969217	0.951175	0.915522	0.985379	CIRCULAR	Mov4	0.0166986	0.967214	305.555
2023-11-28 21:36:18	304.614	299.707	300.604	299.341	296.495	296.814	286.084	0.00896128	0.0114336	0.0104702	0.0141027	0.0109454	0.0305053	0.0245465	0.989055	0.982941	0.992246	0.978057	0.981318	0.967402	0.925027	CIRCULAR	Mov4	0.0158521	0.973721	297.666
2023-11-28 21:36:24	292.017	302.858	301.794	308.274	295.221	304.285	300.243	0.0146703	0.0136529	0.00777832	0.0138385	0.0100005	0.0268685	0.0186859	0.984423	0.971947	0.989347	0.974679	0.982697	0.971359	0.97177	CIRCULAR	Mov5	0.0150707	0.978032	300.67
2023-11-28 21:36:26	286.67	302.472	296.31	310.551	294.452	305.516	294.029	0.0243714	0.0175651	0.00669651	0.0127046	0.0107485	0.0328738	0.0220776	0.915241	0.958369	0.99262	0.983289	0.983511	0.845503	0.970273	CIRCULAR	Mov5	0.0181482	0.949829	298.572
2023-11-28 21:16:56	296.915	303.937	306.281	300.266	299.341	305.566	303.589	0.0254564	0.00898249	0.00955213	0.0172066	0.0288264	0.0496209	0.0180795	0.945732	0.991057	0.992721	0.960039	0.874396	0.287979	0.963626	CIRCULAR	Mov5	0.0225321	0.859364	302.271
2023-11-28 21:16:56	331.641	303.937	290.571	299.561	312.744	298.828	319.702	0.0293006	0.00898249	0.00881585	0.0199907	0.0325176	0.0267625	0.0158915	0.928783	0.991057	0.9924	0.94475	0.809241	0.890662	0.964783	CIRCULAR	Mov5	0.020323	0.931668	308.14
2023-11-28 21:17:00	296.356	295.917	301.199	300.403	302.197	298.819	300.714	0.0332626	0.0135744	0.00933642	0.0227899	0.0303232	0.0282535	0.0118252	0.911919	0.976924	0.990575	0.920058	0.830376	0.860427	0.975667	CIRCULAR	Mov5	0.0213379	0.923707	299.372
2023-11-28 21:17:01	296.558	301.904	293.225	300.549	299.78	300.33	302.479	0.0278556	0.0154525	0.0122469	0.0257623	0.0315175	0.0223759	0.0174869	0.915677	0.974681	0.972782	0.892543	0.835939	0.924212	0.960386	CIRCULAR	Mov5	0.0218139	0.925174	299.261
2023-11-28 21:17:03	323.035	292.749	300.063	300.886	299.561	297.803	282.495	0.0259297	0.0115761	0.0097066	0.020438	0.029384	0.0238208	0.0173502	0.947976	0.98795	0.985481	0.942457	0.860506	0.910232	0.961647	CIRCULAR	Mov6	0.0197436	0.942321	299.513
2023-11-28 21:17:05	330.872	289.526	300.002	300.306	300.659	300.366	296.51	0.0335071	0.0110665	0.00934958	0.0214043	0.0279787	0.0218605	0.0202139	0.919071	0.99275	0.985731	0.9344	0.868726	0.928304	0.958091	CIRCULAR	Mov6	0.0207687	0.94101	302.606
2023-11-28 21:17:05	291.65	289.526	298.004	300.238	302.014	300.33	291.376	0.0371592	0.0110665	0.0100072	0.0183007	0.0293835	0.0333353	0.0203606	0.889902	0.99275	0.989794	0.957441	0.864223	0.795278	0.955783	CIRCULAR	Mov6	0.0228019	0.920739	296.163
2023-11-28 21:17:08	326.587	303.287	303.076	297.29	303.845	299.099	303.69	0.0437007	0.0111104	0.01048	0.0247368	0.0337871	0.0340513	0.0183642	0.941395	0.97967	0.985752	0.910561	0.79374	0.776454	0.96887	CIRCULAR	Mov6	0.0251758	0.908063	305.268
2023-11-28 21:17:10	332.529	288.794	299.268	299.707	304.12	298.883	304.358	0.0403687	0.0175249	0.00978142	0.0277002	0.0352186	0.0404121	0.0189096	0.9437	0.964762	0.985112	0.883307	0.769618	0.684115	0.974027	CIRCULAR	Mov6	0.0271308	0.886377	303.951
2023-11-28 21:17:11	332.666	297.51	300.33	301.025	301.099	297.418	288.994	0.039121	0.0118059	0.00863908	0.0303755	0.0357143	0.030538	0.0191603	0.91176	0.979322	0.988236	0.833387	0.751528	0.838151	0.943653	CIRCULAR	Mov6	0.0250506	0.892291	302.72
2023-11-28 21:17:13	302.783	279.199	303.735	293.042	305.127	300.732	293.079	0.0390349	0.0842622	0.00710192	0.0277581	0.033398	0.0345215	0.0172416	0.920408	-3.15989	0.992279	0.858747	0.837948	0.78905	0.964847	CIRCULAR	Mov7	0.0347598	0.314769	296.814
2023-11-28 21:17:15	316.406	289.6	300.876	299.268	300.439	299.487	301.167	0.0396554	0.112345	0.0104007	0.0239549	0.0350174	0.0370658	0.0204738	0.90775	-4.80401	0.990345	0.921275	0.766945	0.724062	0.937239	CIRCULAR	Mov7	0.0398447	0.0633721	301.035
2023-11-28 21:17:16	309.961	267.847	304.083	299.634	301.318	303.809	293.919	0.0430565	0.11909	0.0121218	0.025713	0.0427822	0.0437497	0.020526	0.904123	-9.27	0.985063	0.893485	0.591054	0.589996	0.942967	CIRCULAR	Mov7	0.0438628	-0.623331	297.224
2023-11-28 21:17:19	322.046	293.024	300.439	290.552	310.4	298.169	280.28	0.0382809	0.122366	0.012956	0.0331035	0.042056	0.0471678	0.0211239	0.9271	-7.52818	0.974192	0.797867	0.591588	0.502374	0.950077	CIRCULAR	Mov7	0.0452935	-0.397854	299.273
2023-11-28 21:17:19	332.373	293.024	299.231	299.78	296.777	297.949	295.688	0.0428918	0.122366	0.00915314	0.0251413	0.0354221	0.0458489	0.0190394	0.921578	-7.52818	0.986666	0.900252	0.779574	0.53079	0.948008	CIRCULAR	Mov7	0.0428376	-0.351616	302.117
2023-11-28 21:17:23	332.373	291.724	298.753	300.037	293.701	305.566	301.529	0.0409856	0.0245432	0.0128831	0.0271223	0.0385339	0.0494316	0.0190412	0.904762	0.882692	0.978232	0.883984	0.69825	0.407598	0.949123	CIRCULAR	Mov8	0.030363	0.814949	303.383
2023-11-28 21:17:24	332.483	296.333	298.077	300	300.146	306.006	293.722	0.0472387	0.0187969	0.0117464	0.0215603	0.0338521	0.0391483	0.0204828	0.885529	0.968987	0.981055	0.933528	0.780218	0.695813	0.956604	CIRCULAR	Mov8	0.0275465	0.885962	303.824
2023-11-28 21:17:25	326.221	293.271	299.67	299.341	302.783	312.744	295.563	0.0443801	0.0167098	0.0100302	0.0280757	0.0338211	0.0357487	0.0188467	0.886622	0.960344	0.98695	0.868369	0.802407	0.743366	0.949962	CIRCULAR	Mov8	0.0268018	0.885431	304.228
2023-11-28 21:17:28	334.955	288.653	297.51	297.803	301.904	297.949	300.385	0.0426616	0.0117017	0.0163591	0.0345943	0.0354996	0.0526524	0.0233379	0.893516	0.984014	0.951998	0.792171	0.73367	0.339494	0.921286	CIRCULAR	Mov8	0.0309724	0.802307	302.737
2023-11-28 21:17:29	307.214	302.527	298.391	297.803	299.945	310.254	301.053	0.0442502	0.0166469	0.0144045	0.0401846	0.0336662	0.0554539	0.0220281	0.878578	0.980922	0.963792	0.679868	0.814111	0.215906	0.930125	CIRCULAR	Mov8	0.0323763	0.780472	302.455
2023-11-28 21:17:30	284.326	299.341	298.123	299.854	300.183	300.293	298.334	0.0474056	0.0149575	0.0158291	0.0319311	0.0337866	0.0534301	0.0214932	0.848715	0.974911	0.959337	0.806169	0.76904	0.324303	0.930681	CIRCULAR	Mov8	0.0312619	0.80188	297.208
2023-11-28 21:17:33	331.421	300.366	300.591	299.561	300.568	302.637	300.549	0.0447418	0.0189428	0.0142869	0.0305175	0.0281715	0.0529464	0.0224412	0.863851	0.938888	0.967128	0.847421	0.879822	0.301361	0.914287	CIRCULAR	Mov9	0.0302926	0.816108	305.099
2023-11-28 21:17:34	332.666	287.695	299.945	305.713	304.761	306.775	293.051	0.0414602	0.0166888	0.0152963	0.0347669	0.031049	0.0531186	0.0211782	0.894669	0.985413	0.959225	0.786828	0.847038	0.308802	0.932037	CIRCULAR	Mov9	0.0305083	0.816287	304.372
2023-11-28 21:17:37	331.384	304.431	299.414	300.146	300.732	305.269	300.368	0.0444349	0.0207012	0.0139093	0.0316572	0.0280232	0.0642502	0.0237866	0.887656	0.962494	0.966255	0.820192	0.771879	-0.23358	0.915709	CIRCULAR	Mov9	0.0323947	0.727229	305.964
2023-11-28 21:17:38	310.4	293.5	297.308	294.47	299.268	306.738	303.799	0.0444419	0.0210258	0.0130437	0.0339539	0.0316948	0.0597952	0.0210874	0.863448	0.961652	0.97899	0.777827	0.804908	-0.0358459	0.924449	CIRCULAR	Mov9	0.032149	0.753632	300.783
2023-11-28 21:17:39	332.666	298.33	298.569	300.439	298.425	305.566	295.079	0.0476923	0.0178992	0.0156152	0.0255423	0.0268166	0.0558792	0.0192891	0.840926	0.976824	0.956976	0.893848	0.87845	0.159919	0.928951	CIRCULAR	Mov9	0.0298191	0.805128	304.154
2023-11-28 21:17:42	311.279	314.635	299.927	282.914	298.425	308.789	299.762	0.0410923	0.0143208	0.0154469	0.0349027	0.0260772	0.0538568	0.0178044	0.88911	0.97788	0.954254	0.742103	0.872491	0.294516	0.943445	CIRCULAR	Mov10	0.0290716	0.810543	302.247
2023-11-28 21:17:43	330.615	308.352	299.743	299.78	300.439	300.146	299.927	0.0502148	0.0148384	0.0138012	0.0340475	0.031834	0.06019	0.0210043	0.858693	0.975349	0.967922	0.7661	0.810339	-0.0102187	0.927196	CIRCULAR	Mov10	0.0322758	0.756483	305.572
2023-11-28 21:17:44	326.221	296.136	299.439	299.634	305.713	368.262	300.183	0.0438635	0.0208135	0.0179568	0.0309576	0.0378404	0.0700571	0.0224824	0.874666	0.942807	0.942766	0.835707	0.700496	0.635065	0.910568	CIRCULAR	Mov10	0.0348531	0.834582	313.655
2023-11-28 21:17:47	315.161	295.038	299.304	288.428	314.941	320.398	298.627	0.0422953	0.0180556	0.0151986	0.0398422	0.0314742	0.0582009	0.0242994	0.900007	0.974595	0.960358	0.638911	0.807898	0.0606547	0.902847	CIRCULAR	Mov10	0.0327666	0.749324	304.557
2023-11-28 21:17:48	330.725	285.425	299.597	298.682	299.817	307.178	292.58	0.0450272	0.0182139	0.0111472	0.0311277	0.027147	0.0605083	0.0248262	0.858001	0.982217	0.978024	0.814171	0.855739	-0.110503	0.891449	CIRCULAR	Mov11	0.0311425	0.752728	302
2023-11-28 21:17:51	332.666	298.572	298.936	299.854	300.659	309.082	293.921	0.045243	0.0187598	0.0148936	0.034708	0.0340913	0.0606044	0.0205616	0.871865	0.958729	0.963503	0.768793	0.791694	-0.0200572	0.934652	CIRCULAR	Mov11	0.0326945	0.75274	304.813
2023-11-28 21:17:51	322.778	298.572	300.586	299.67	298.096	305.219	286.807	0.0473744	0.0187598	0.0135175	0.0357119	0.0345199	0.0669651	0.0231695	0.884889	0.958729	0.967786	0.756402	0.749826	-0.407199	0.925444	CIRCULAR	Mov11	0.0342883	0.69084	301.675
2023-11-28 21:17:53	330.908	295.752	300.071	300.879	304.541	316.113	295.346	0.045743	0.0175628	0.0126099	0.0329782	0.0378432	0.056734	0.0228583	0.889457	0.972145	0.973889	0.82273	0.715802	0.159749	0.911387	CIRCULAR	Mov11	0.0323328	0.77788	306.23
2023-11-28 21:17:56	302.856	300.146	300.22	301.025	300.659	306.885	292.548	0.0434842	0.0143937	0.010387	0.0271508	0.0334565	0.0515156	0.0206748	0.866386	0.968491	0.986425	0.886538	0.7866	0.349524	0.951947	CIRCULAR	Mov11	0.0287232	0.827987	300.62
2023-11-28 21:17:57	303.479	319.666	296.411	298.535	308.075	297.949	293.39	0.0427786	0.015833	0.0118095	0.0286304	0.035877	0.04393	0.0218668	0.886223	0.974524	0.977063	0.855913	0.744159	0.59329	0.923256	FIXED	Idle	0.028675	0.850632	302.501
2023-11-28 21:17:58	323.145	294.031	300.032	301.904	300.256	297.675	295.017	0.0417723	0.0198084	0.00903647	0.0283778	0.0312582	0.0393526	0.0211501	0.910065	0.935952	0.987183	0.850756	0.827339	0.705637	0.935754	FIXED	Idle	0.0272508	0.878955	301.723
2023-11-28 21:18:02	310.4	314.685	297.519	299.927	297.803	300.732	301.63	0.0484509	0.0204247	0.0108113	0.0207365	0.0266507	0.0265116	0.0242288	0.885604	0.984477	0.980064	0.933437	0.885326	0.88421	0.913513	FIXED	Idle	0.0254021	0.923804	303.242
2023-11-28 21:18:03	335.468	315.088	299.995	295.093	287.146	302.856	303.47	0.0332128	0.0263051	0.013518	0.0133309	0.0221279	0.0126156	0.0238017	0.897196	0.964325	0.966609	0.97239	0.907727	0.950395	0.87947	FIXED	Idle	0.0207017	0.934016	305.588
2023-11-28 21:18:04	281.213	316.919	297.693	298.718	296.173	302.792	301.167	0.197989	0.0252059	0.0131241	0.0222759	0.0227491	0.0201805	0.0242138	-318.75	0.97455	0.972306	0.91652	0.907665	0.941544	0.870906	FIXED	Idle	0.046534	-44.7381	299.239
2023-11-28 21:18:07	298.865	318.686	300.087	295.715	292.712	300.22	298.81	0.18305	0.0248938	0.0172421	0.0204034	0.0261363	0.0204436	0.0249896	-160.811	0.976808	0.945431	0.928123	0.885797	0.926283	0.860264	FIXED	Idle	0.0453083	-22.1841	300.728
2023-11-28 21:18:07	262.756	318.686	298.169	300.018	283.369	304.807	294.745	0.180452	0.0248938	0.0313821	0.0137422	0.0270189	0.017786	0.0282449	-207.231	0.976808	0.791003	0.971242	0.865577	0.944099	0.820511	FIXED	Idle	0.0462172	-28.8374	294.65
2023-11-28 21:18:10	268.286	293.262	300.146	300.806	295.335	318.933	243.695	0.185144	0.182115	0.0364693	0.0187346	0.0223808	0.0576683	0.197927	-217.326	-499.384	0.702028	0.943558	0.912528	-0.320769	-140.76	FIXED	Idle	0.100063	-122.176	288.638
2023-11-28 21:18:11	266.968	292.017	329.88	297.116	294.351	307.141	292.529	0.184703	0.18553	0.133441	0.0182564	0.0275049	0.0339931	0.198807	-355.185	-159.048	-3.22963	0.972319	0.886549	0.723376	-1135.24	FIXED	Idle	0.111748	-235.732	297.143
2023-11-28 21:18:13	267.334	295.441	318.75	294.855	301.044	307.159	300	0.182674	0.189965	0.186168	0.0212404	0.0289214	0.0321324	0.188076	-188.124	-171.37	-202.866	0.962077	0.83739	0.794934	-190.134	FIXED	Idle	0.118454	-107.128	297.798
2023-11-28 21:18:13	267.151	295.441	290.479	299.561	305.493	398.73	274.512	0.181289	0.189965	0.186519	0.0290882	0.030684	0.0467672	0.180839	-282.492	-171.37	-326.972	0.894547	0.843055	0.499038	-226.094	FIXED	Idle	0.120736	-143.528	304.481
2023-11-28 21:18:16	266.602	296.631	375.037	318.744	302.135	405.176	268.945	0.180749	0.181769	0.185503	0.198456	0.0371508	0.0566963	0.180087	-564.559	-457.883	-91.1559	-107.754	0.629779	0.604805	-322.47	FIXED	Idle	0.145773	-220.37	319.038
2023-11-28 21:18:19	286.23	278.613	281.22	290.332	300.146	405.176	295.605	0.182932	0.186629	0.187404	0.194626	0.0445836	0.0566963	0.184594	-429.89	-113.423	-75.1765	-219.878	0.45211	0.604805	-328.292	FIXED	Idle	0.148209	-166.515	305.332
2023-11-28 21:18:19	274.988	278.613	412.573	243.75	412.539	316.37	269.385	0.180179	0.186629	0.183693	0.190064	0.129801	0.182677	0.182595	-236.204	-113.423	-109.913	-62.1175	-1.00989	-532.59	-627.91	FIXED	Idle	0.17652	-240.452	315.46
2023-11-28 21:18:22	277.112	288.354	302.93	75.0763	375.014	313.147	269.238	0.181464	0.185104	0.18421	0.190423	0.187661	0.18656	0.184332	-402.853	-190.628	-438.912	-41.8421	-285.083	-419.794	-263.297	FIXED	Idle	0.185679	-291.772	271.553
2023-11-28 21:18:22	257.666	288.354	316.37	294.434	375	319.482	297.108	0.186196	0.185104	0.18732	0.189799	0.18884	0.193109	0.179581	-454.928	-190.628	-89.0933	-230.383	-272.357	-441.241	-84.9426	FIXED	Idle	0.187136	-251.939	306.916
2023-11-28 21:18:26	284.912	243.787	187.529	291.504	375	314.648	271.802	0.184918	0.180809	0.184828	0.194143	0.185571	0.186868	0.178932	-817.855	-60.7231	-85.7963	-209.753	-117.236	-250.474	-100.156	FIXED	Idle	0.185153	-234.571	281.312
2023-11-28 21:18:26	258.984	243.787	356.214	293.262	301.172	312.268	300.293	0.18221	0.180809	0.179563	0.19103	0.182135	0.189471	0.182116	-320.955	-60.7231	-89.979	-283.592	-100.934	-453.153	-713.765	FIXED	Idle	0.183905	-289.015	295.14
2023-11-28 21:18:30	265.723	292.31	303.552	375.01	318.457	315.82	284.18	0.181729	0.180099	0.181531	0.194144	0.189065	0.185772	0.184678	-1109.65	-148.282	-292.778	-61.3623	-463.719	-939.617	-217.627	FIXED	Idle	0.185288	-461.862	307.865
2023-11-28 21:18:31	292.676	291.211	187.463	281.213	375.042	314.355	293.555	0.185204	0.184159	0.179855	0.192607	0.185668	0.190162	0.182419	-425.446	-574.797	-85.7706	-130.188	-113.22	-432.97	-223.146	FIXED	Idle	0.185725	-283.648	290.788
2023-11-28 21:18:34	277.881	296.777	298.169	294.434	273.633	317.285	271.436	0.178746	0.186843	0.181367	0.191722	0.186923	0.189138	0.180865	-168.688	-425.88	-756.406	-205.494	-642.494	-408.842	-223.236	FIXED	Idle	0.185086	-404.434	289.945
2023-11-28 21:18:36	273.926	287.1	356.194	293.848	375.007	322.119	292.383	0.178525	0.176096	0.184354	0.193921	0.18743	0.185724	0.181527	-170.908	-108.161	-289.149	-240.122	-140.986	-280.096	-417.525	FIXED	Idle	0.183939	-235.278	314.368
2023-11-28 21:18:36	251.111	287.1	281.213	294.434	298.096	309.082	295.898	0.176377	0.176096	0.186402	0.194778	0.185271	0.186478	0.179175	-399.89	-108.161	-66.9399	-175.239	-699.239	-650.771	-419.976	FIXED	Idle	0.183511	-360.031	288.133
2023-11-28 21:18:39	278.687	292.676	302.957	293.848	311.646	305.713	268.103	0.17814	0.189818	0.186919	0.195715	0.183495	0.185713	0.184359	-213.988	-194.896	-273.649	-281.193	-719.234	-563.404	-325.771	FIXED	Idle	0.186308	-367.448	293.376
2023-11-28 21:18:41	291.504	285.645	562.454	293.481	308.423	262.509	295.605	0.180241	0.188846	0.184599	0.189544	0.187054	0.188009	0.179724	-244.986	-446.727	-64.3936	-149.246	-359.46	-611.079	-230.377	FIXED	Idle	0.185431	-300.896	328.517
2023-11-28 21:18:44	287.036	294.8	298.169	262.555	375.002	306.006	266.904	0.18212	0.180233	0.18603	0.193462	0.18429	0.183678	0.184158	-241.551	-180.16	-337.973	-69.2134	-191.287	-565.144	-342.82	FIXED	Idle	0.184853	-275.45	298.639
2023-11-28 21:18:47	297.07	254.004	301.318	262.477	304.98	289.6	270.41	0.181846	0.184911	0.183786	0.190865	0.207388	0.183964	0.179513	-169.924	-140.149	-920.648	-67.7247	-564.836	-188.905	-150.634	FIXED	Idle	0.187467	-314.689	282.837
2023-11-28 21:18:48	277.295	296.484	297.803	291.357	309.229	314.072	287.146	0.186166	0.183255	0.18455	0.197458	0.197003	0.187344	0.181429	-336.95	-545.859	-312.054	-654.581	-629.882	-331.513	-257.182	FIXED	Idle	0.188172	-438.289	296.198
2023-11-28 21:18:50	270.85	298.682	525.001	187.502	296.741	375.037	284.985	0.182664	0.18473	0.185981	0.218681	0.0579725	0.17415	0.186771	-255.869	-105.073	-95.9875	-72.6238	-0.172897	-112.235	-503.416	FIXED	Idle	0.170136	-163.625	319.828
2023-11-28 21:18:53	277.148	299.121	294.141	374.999	299.67	329.59	318.695	0.180688	0.184527	0.1874	0.20646	0.0254155	0.0581763	0.185779	-191.802	-686.648	-580.287	-226.524	0.87433	0.601835	-65.2985	FIXED	Idle	0.146921	-249.869	313.338
2023-11-28 21:18:54	294.141	281.763	356.227	296.907	299.689	306.006	291.87	0.182688	0.18483	0.195408	0.0167998	0.0251683	0.0403719	0.183312	-213.846	-278.475	-164.825	0.983316	0.86588	0.576708	-208.451	FIXED	Idle	0.118368	-123.31	303.8
2023-11-28 21:18:56	264.551	291.138	299.927	275.272	297.253	307.471	270.959	0.181524	0.18107	0.115586	0.0124382	0.0203122	0.037624	0.184802	-201	-263.452	-10.9861	0.981505	0.924191	0.858477	-342.605	FIXED	Idle	0.104765	-116.468	286.653
2023-11-28 21:18:56	279.199	291.138	299.698	298.48	290.918	306.409	310.4	0.182478	0.18107	0.0259226	0.0164269	0.0280821	0.0199494	0.196252	-390.815	-263.452	0.866432	0.97209	0.853889	0.923116	-300.769	FIXED	Idle	0.0928831	-135.917	296.606
2023-11-28 21:18:59	282.422	280.518	297.363	299.977	290.625	304.688	299.717	0.184887	0.196968	0.0139513	0.0136116	0.0274633	0.0186185	0.0225609	-469.151	-587.697	0.968208	0.968358	0.865758	0.929772	0.894307	FIXED	Idle	0.0682944	-150.317	293.616
2023-11-28 21:19:01	269.971	317.697	296.338	300.732	296.777	306.995	299.652	0.182505	0.0196063	0.00957388	0.0202221	0.0257451	0.028442	0.0283893	-234.734	0.967536	0.981709	0.933269	0.888688	0.871074	0.851839	FIXED	Idle	0.0449262	-32.7485	298.309
2023-11-28 21:19:03	275.537	302.856	298.682	300.623	295.084	299.817	299.295	0.175704	0.0188224	0.0128455	0.0196049	0.0340195	0.0228892	0.0295478	-540.807	0.944503	0.966997	0.939233	0.817349	0.898786	0.861317	FIXED	Idle	0.0447762	-76.4827	295.985
2023-11-28 21:19:05	320.654	298.169	300.046	297.729	303.094	294.763	301.611	0.0204075	0.0186458	0.0113067	0.0161608	0.017301	0.0276938	0.0273725	0.946766	0.955917	0.973339	0.958648	0.946675	0.901985	0.917179	FIXED	Idle	0.0198412	0.94293	302.295
2023-11-28 21:19:06	321.552	299.802	303.351	302.38	300.018	294.434	301.703	0.0119753	0.0160403	0.00904175	0.0117992	0.0116107	0.0286558	0.0213767	0.983936	0.962173	0.986337	0.98059	0.978942	0.941065	0.958722	FIXED	Idle	0.0157857	0.970252	303.32
2023-11-28 21:19:06	310.51	299.802	293.042	300.842	293.115	304.779	298.645	0.0133781	0.0160403	0.0101941	0.0113274	0.0117698	0.0244893	0.0217343	0.979361	0.962173	0.980033	0.980862	0.977544	0.968418	0.978112	FIXED	Idle	0.0155619	0.975215	300.105
2023-11-28 21:19:10	304.166	311.865	291.927	297.766	296.52	299.863	301.703	0.0141566	0.0175981	0.00978384	0.0109707	0.0129028	0.02555	0.018085	0.984015	0.96592	0.981225	0.984015	0.973404	0.966334	0.988007	FIXED	CALIB POINT	0.0155781	0.97756	300.544
2023-11-28 21:19:11	304.816	305.896	294.36	299.849	299.415	297.547	296.375	0.0137994	0.0185303	0.0121245	0.0118355	0.0127914	0.0300787	0.0190258	0.981063	0.985039	0.983696	0.978639	0.972855	0.956528	0.979615	FIXED	CALIB POINT	0.0168836	0.976777	299.751
2023-11-28 21:19:11	317.845	305.896	299.908	299.854	294.434	293.445	294.781	0.0140941	0.0185303	0.0122395	0.0080452	0.012467	0.0274314	0.0169829	0.976753	0.985039	0.974528	0.992014	0.977879	0.96868	0.986104	FIXED	CALIB POINT	0.0156844	0.980143	300.88
2023-11-28 21:19:14	299.506	283.521	295.734	299.396	292.85	302.563	302.705	0.0134055	0.0171502	0.00882429	0.0120255	0.00990237	0.0291116	0.0190955	0.97526	0.984192	0.985411	0.986463	0.985225	0.95972	0.9827	FIXED	CALIB POINT	0.015645	0.979853	296.611
2023-11-28 21:19:17	323.657	312.524	293.111	300.696	300.34	302.93	297.217	0.010173	0.0144516	0.0117523	0.0155247	0.0113685	0.0285282	0.0194395	0.990573	0.988541	0.975339	0.967509	0.984192	0.97574	0.986999	FIXED	CALIB POINT	0.0158911	0.98127	304.354
2023-11-28 21:19:18	300.513	301.904	294.141	298.526	298.315	303.809	288.831	0.0143744	0.011822	0.0113733	0.0139712	0.0115809	0.0296581	0.0219358	0.981033	0.985323	0.978024	0.9895	0.980536	0.985246	0.971977	FIXED	CALIB POINT	0.016388	0.981663	298.005
2023-11-28 21:19:19	307.288	331.165	298.755	296.356	299.341	305.237	303.223	0.012028	0.0173357	0.0109946	0.0146711	0.0109439	0.0273005	0.0187451	0.976867	0.97676	0.97892	0.970925	0.982834	0.967452	0.979493	FIXED	CALIB POINT	0.0160027	0.976179	305.909
2023-11-28 21:19:22	305.438	321.533	299.931	305.933	300.146	303.625	297.107	0.0116275	0.019682	0.00945569	0.0105268	0.0111582	0.029623	0.0177524	0.98431	0.951402	0.983996	0.984219	0.981265	0.97096	0.978137	FIXED	CALIB POINT	0.0156894	0.976327	304.816
2023-11-28 21:19:22	301.208	321.533	301.099	300.311	299.103	304.733	301.515	0.0130874	0.019682	0.0123948	0.0103677	0.010119	0.0271106	0.021565	0.971463	0.951402	0.986176	0.984407	0.98392	0.968104	0.976421	FIXED	CALIB POINT	0.0163323	0.974556	304.215
2023-11-28 21:19:24	310.217	327.686	300.513	301.184	302.252	304.614	303.534	0.0133264	0.0163771	0.00918896	0.0128242	0.0131673	0.0306646	0.0183967	0.977897	0.984647	0.984331	0.978736	0.974104	0.942359	0.988735	FIXED	CALIB POINT	0.0162779	0.97583	307.143
2023-11-28 21:19:26	302.634	298.89	299.561	301.611	292.639	287.805	321.437	0.0115718	0.0196571	0.0146578	0.0115457	0.0146199	0.0268464	0.021547	0.989083	0.966	0.958741	0.979606	0.972923	0.969079	0.988655	FIXED	CALIB POINT	0.0172065	0.97487	300.654
2023-11-28 21:19:28	300.925	316.626	294.141	300.513	298.993	300.677	294.47	0.0127129	0.0189561	0.0096584	0.0114915	0.0119761	0.0249628	0.0216062	0.974497	0.968482	0.9821	0.979091	0.980228	0.946793	0.984332	FIXED	CALIB POINT	0.0159091	0.973646	300.906
2023-11-28 21:19:29	305.457	297.803	300.146	302.087	298.764	348.303	300	0.0153966	0.0178217	0.0101482	0.0108293	0.0123872	0.0275685	0.0240314	0.981782	0.964276	0.985305	0.985702	0.98013	0.967072	0.974464	FIXED	CALIB POINT	0.0168832	0.976962	307.509
2023-11-28 21:19:31	309.394	304.98	311.206	302.197	300.659	332.629	280.808	0.0145592	0.0136149	0.0107526	0.0117675	0.0136537	0.0233023	0.0221163	0.977112	0.974624	0.981776	0.988797	0.969498	0.970983	0.982113	FIXED	CALIB POINT	0.0156809	0.977843	305.982
2023-11-28 21:19:33	302.005	321.533	296.667	301.318	298.508	299.927	300.128	0.0108273	0.0194235	0.00853899	0.0164964	0.0128683	0.0285526	0.0208084	0.989168	0.956849	0.986266	0.970536	0.971909	0.966504	0.978311	FIXED	CALIB POINT	0.0167879	0.97422	302.87
2023-11-28 21:19:33	316.991	321.533	299.931	301.044	300.961	297.491	278.503	0.0131179	0.0194235	0.00909209	0.0123578	0.0121008	0.029685	0.0211664	0.974652	0.956849	0.98561	0.974777	0.979005	0.963631	0.975356	FIXED	CALIB POINT	0.0167062	0.97284	302.351
2023-11-28 21:19:36	325.717	302.458	299.487	302.472	300.613	306.226	303.937	0.0159142	0.0116982	0.0106254	0.00942934	0.010531	0.0299748	0.0196277	0.970273	0.981231	0.977144	0.987372	0.983386	0.961666	0.975565	FIXED	CALIB POINT	0.0154001	0.976663	305.844
2023-11-28 21:19:38	304.115	299.139	298.901	300.293	298.132	320.874	295.981	0.0130205	0.0168111	0.00869433	0.0152507	0.0108076	0.0330475	0.0210795	0.984933	0.959086	0.991438	0.963438	0.980371	0.961332	0.986587	FIXED	CALIB POINT	0.0169588	0.975312	302.491
2023-11-28 21:19:39	306.038	301.355	294.946	300.603	300.66	302.271	299.396	0.0153167	0.0150747	0.0113052	0.00985893	0.0114863	0.0282343	0.0177782	0.97298	0.97081	0.97519	0.986279	0.980613	0.962774	0.984887	FIXED	CALIB POINT	0.0155792	0.976219	300.753
2023-11-28 21:19:39	308.698	301.355	298.256	301.721	299.487	319.409	303.754	0.0138476	0.0150747	0.00674719	0.018023	0.0101131	0.0306128	0.0194438	0.978209	0.97081	0.992422	0.96475	0.984599	0.973738	0.980205	FIXED	CALIB POINT	0.016266	0.977819	304.669
2023-11-28 21:19:43	301.904	296.631	299.46	300.33	299.919	302.6	300.769	0.0124758	0.0150066	0.0111483	0.0136358	0.0136606	0.0269469	0.0193735	0.991732	0.979658	0.983659	0.983287	0.971233	0.960483	0.973727	FIXED	CALIB POINT	0.0160354	0.977683	300.23
2023-11-28 21:19:44	299.67	308.716	293.628	303.068	295.148	301.762	303.004	0.0131617	0.0166221	0.00980113	0.0122457	0.0117921	0.0251485	0.0200435	0.984762	0.97773	0.980953	0.984166	0.978289	0.967694	0.985131	FIXED	CALIB POINT	0.015545	0.979818	300.714
2023-11-28 21:19:46	305.402	301.208	298.901	301.428	299.792	291.362	294.232	0.0120762	0.0159901	0.0110238	0.0125162	0.0142548	0.0237114	0.0207309	0.98198	0.975884	0.988618	0.977865	0.972603	0.967993	0.980953	FIXED	CALIB POINT	0.0157576	0.977985	298.904
2023-11-28 21:19:48	306.995	327.979	299.231	300.595	294.91	302.6	307.892	0.0130234	0.0155344	0.00942407	0.0158122	0.0110654	0.0268867	0.021614	0.976193	0.986054	0.982675	0.963247	0.980514	0.967463	0.977871	FIXED	CALIB POINT	0.0161943	0.976288	305.743
2023-11-28 21:19:48	304.707	327.979	296.283	302.426	297.583	304.12	302.925	0.015707	0.0155344	0.0116863	0.0126034	0.0135843	0.0277973	0.0213573	0.991377	0.986054	0.986015	0.981621	0.969391	0.96589	0.981322	FIXED	CALIB POINT	0.0168957	0.980239	305.146
2023-11-28 21:19:52	303.598	321.46	298.206	302.147	300.33	298.242	301.648	0.0158696	0.0131814	0.014518	0.0115983	0.0121166	0.0269011	0.0198883	0.971285	0.979102	0.962067	0.986738	0.978381	0.961773	0.969596	FIXED	CALIB POINT	0.0162962	0.972706	303.661
2023-11-28 21:19:52	304.399	321.46	293.463	301.007	300.192	302.682	305.969	0.0143365	0.0131814	0.00816697	0.0166246	0.0108884	0.0300471	0.0196059	0.978173	0.979102	0.988397	0.955714	0.983516	0.969961	0.975293	FIXED	CALIB POINT	0.0161215	0.975737	304.168
2023-11-28 21:19:54	306.006	303.049	300.261	300.439	299.396	292.255	302.179	0.0136325	0.0146756	0.00807583	0.0145166	0.0111483	0.0257426	0.0199825	0.982715	0.970523	0.988536	0.969531	0.982446	0.962297	0.98153	FIXED	CALIB POINT	0.0153963	0.976797	300.512
2023-11-28 21:19:54	300.037	303.049	291.614	303.598	301.044	294.402	300.978	0.0126643	0.0146756	0.0098481	0.0110522	0.0102367	0.026424	0.0199585	0.981314	0.970523	0.984385	0.985519	0.984392	0.95548	0.978973	FIXED	CALIB POINT	0.0149799	0.977227	299.246
2023-11-28 21:19:57	303.209	297.876	299.963	303.442	301.3	294.402	317.143	0.00998543	0.0170979	0.0106683	0.00976786	0.0127779	0.026424	0.0195807	0.988966	0.955876	0.980686	0.98512	0.974865	0.95548	0.990758	FIXED	CALIB POINT	0.015186	0.975965	302.477
2023-11-28 21:19:59	302.38	299.963	300.439	297.656	296.18	319.189	297.18	0.0110201	0.0181716	0.0135156	0.0103232	0.0132717	0.0300839	0.0192538	0.982928	0.969459	0.967195	0.986196	0.97309	0.942787	0.981351	FIXED	CALIB POINT	0.01652	0.971858	301.856
2023-11-28 21:20:01	302.765	298.975	300.092	298.636	296.375	316.626	299.78	0.0146425	0.0152661	0.0113569	0.00989838	0.00872366	0.0290249	0.0227902	0.973599	0.964445	0.972659	0.986008	0.98935	0.958586	0.965929	FIXED	CALIB POINT	0.0159575	0.97294	301.893
2023-11-28 21:20:03	303.518	302.838	297.876	300.513	294.912	307.69	304.102	0.0125527	0.0158821	0.0107148	0.00898085	0.0141879	0.0222113	0.0211401	0.981732	0.960846	0.985518	0.991525	0.967541	0.978089	0.973556	FIXED	CALIB POINT	0.0150957	0.976973	301.636
2023-11-28 21:20:05	308.07	299.78	297.986	301.062	298.7	320.104	309.558	0.0128735	0.0147868	0.00928524	0.0150007	0.0129189	0.0281485	0.0176167	0.985516	0.96748	0.983394	0.9865	0.97193	0.95858	0.976727	FIXED	CALIB POINT	0.0158044	0.975732	305.037
2023-11-28 21:20:06	306.665	336.621	298.7	303.073	300.938	325.745	301.575	0.0115093	0.0164214	0.00958226	0.0195883	0.0122272	0.0317506	0.0218157	0.978414	0.968693	0.98055	0.952622	0.976326	0.937003	0.975838	FIXED	CALIB POINT	0.0175564	0.967064	310.474
2023-11-28 21:20:08	301.41	318.97	299.931	299.304	298.865	289.874	299.652	0.0110279	0.0117083	0.00715586	0.0154526	0.012026	0.0308264	0.0196981	0.982514	0.980647	0.990395	0.985935	0.975402	0.964216	0.972113	FIXED	CALIB POINT	0.0154136	0.978746	301.144
2023-11-28 21:20:10	305.571	337.738	295.276	300.023	297.07	311.646	300.11	0.0109903	0.0169479	0.0116605	0.0117697	0.0117354	0.0276974	0.0174614	0.987751	0.974196	0.983603	0.984733	0.975977	0.963466	0.976577	FIXED	CALIB POINT	0.0154661	0.978043	306.776
2023-11-28 21:20:12	305.457	305.347	300.732	300.568	297.07	306.571	300.165	0.0136003	0.0160989	0.00950695	0.0117689	0.00972866	0.0266822	0.0183873	0.986588	0.961358	0.986707	0.985197	0.983996	0.963919	0.979105	FIXED	CALIB POINT	0.0151105	0.978124	302.273
2023-11-28 21:20:12	307.722	305.347	304.651	300.27	299.881	298.242	305.292	0.0119412	0.0160989	0.00910277	0.012816	0.0123322	0.0284678	0.018626	0.981991	0.961358	0.986975	0.977157	0.979427	0.96908	0.980604	FIXED	CALIB POINT	0.0156264	0.976656	303.058
2023-11-28 21:20:15	318.842	303.452	300.33	303.571	298.526	301.831	292.053	0.0154169	0.0145162	0.0117901	0.0138079	0.00982523	0.0259508	0.0182297	0.98132	0.97957	0.986669	0.982231	0.986815	0.974471	0.976693	FIXED	CALIB POINT	0.0156481	0.98111	302.658
2023-11-28 21:20:16	319.373	321.533	295.967	302.097	300.293	315.815	305.699	0.0156888	0.0134519	0.00836357	0.013551	0.0116776	0.0294343	0.0180236	0.977119	0.975603	0.988901	0.980143	0.980917	0.976031	0.981034	FIXED	CALIB POINT	0.0157416	0.979964	308.682
2023-11-28 21:20:19	293.298	308.13	299.892	301.611	300.375	307.361	299.787	0.012661	0.0194514	0.00780971	0.00934393	0.0100425	0.0301402	0.0192301	0.982188	0.977724	0.988465	0.986142	0.98663	0.954743	0.979179	FIXED	CALIB POINT	0.0155255	0.979296	301.494
2023-11-28 21:20:19	299.304	308.13	299.707	299.084	299.78	293.591	301.108	0.0157661	0.0194514	0.00836254	0.0158969	0.00923776	0.027933	0.0197301	0.966675	0.977724	0.993086	0.960323	0.986845	0.966003	0.972776	FIXED	CALIB POINT	0.0166254	0.974776	300.101
2023-11-28 21:20:21	318.677	302.179	294.946	297.675	298.993	302.197	300.037	0.011003	0.0140851	0.0113903	0.0137144	0.0101706	0.029364	0.0220242	0.990979	0.98112	0.975929	0.972115	0.985519	0.956984	0.979436	FIXED	CALIB POINT	0.0159645	0.97744	302.1
2023-11-28 21:20:24	304.102	297.015	299.515	296.878	296.521	302.325	292.13	0.0135858	0.0157869	0.00641365	0.0124911	0.0131896	0.0261111	0.0183659	0.974762	0.972672	0.993766	0.979285	0.97477	0.977416	0.973629	FIXED	CALIB POINT	0.0151349	0.978043	298.355
2023-11-28 21:20:24	305.884	297.015	299.341	303.735	288.666	296.063	292.786	0.0108822	0.0157869	0.00981357	0.0119714	0.0110328	0.0306839	0.0208243	0.988656	0.972672	0.981395	0.976966	0.980289	0.958602	0.973399	FIXED	CALIB POINT	0.0158565	0.975997	297.641
2023-11-28 21:20:26	312.396	297.926	304.834	321.057	298.425	282.651	305.125	0.0137046	0.0122582	0.0118606	0.0120803	0.0109969	0.0312473	0.0164588	0.986804	0.978574	0.976897	0.980808	0.983323	0.971798	0.985754	FIXED	CALIB POINT	0.0155152	0.980566	303.202
2023-11-28 21:20:29	304.76	297.601	305.054	297.089	299.35	307.544	303.223	0.0114972	0.0186595	0.00942386	0.0101635	0.0123851	0.0240534	0.0215382	0.98144	0.961343	0.988533	0.985867	0.977189	0.982473	0.986167	FIXED	CALIB POINT	0.0153887	0.98043	302.089
2023-11-28 21:20:30	326.788	302.527	292.097	300.366	301.501	302.563	301.025	0.0108545	0.014929	0.00892042	0.0146135	0.00850309	0.0273403	0.0189117	0.986522	0.974486	0.983741	0.966604	0.988159	0.971185	0.985058	FIXED	CALIB POINT	0.0148675	0.979394	303.838
2023-11-28 21:20:33	302.126	298.718	300.293	322.531	300.476	291.339	303.259	0.0146654	0.0185632	0.00957777	0.0100221	0.0130805	0.0248224	0.0174449	0.98639	0.978881	0.983863	0.991097	0.975068	0.95161	0.984907	FIXED	CALIB POINT	0.0154537	0.978831	302.678
2023-11-28 21:20:33	305.969	298.718	298.865	301.044	297.583	295.935	297.803	0.0170764	0.0185632	0.00891979	0.0116373	0.0100831	0.0296952	0.0150638	0.964757	0.978881	0.983215	0.979562	0.987669	0.972154	0.973106	FIXED	CALIB POINT	0.0158627	0.977049	299.417
2023-11-28 21:20:35	302.234	298.782	299.524	305.447	298.993	299.284	287.329	0.00938075	0.0126733	0.00918531	0.0119845	0.0119252	0.0278987	0.0216381	0.992489	0.977003	0.98552	0.983034	0.979207	0.956817	0.975462	FIXED	CALIB POINT	0.0149551	0.978505	298.799
2023-11-28 21:20:38	315.106	309.741	297.125	313.989	297.107	309.265	304.724	0.0122778	0.012379	0.00872793	0.013672	0.0126837	0.0257077	0.0204159	0.990649	0.986678	0.992569	0.980261	0.976279	0.975328	0.978225	FIXED	CALIB POINT	0.0151234	0.982856	306.723
2023-11-28 21:20:39	312.195	298.874	299.908	300.87	300.589	298.755	303.442	0.0112307	0.0146086	0.00744929	0.0127926	0.0125263	0.0276558	0.0227853	0.989398	0.969744	0.992545	0.983069	0.974363	0.958367	0.985336	FIXED	FRONT	0.0155784	0.978974	302.091
2023-11-28 21:20:41	318.622	301.685	274.146	306.953	296.558	296.045	301.447	0.0134926	0.013798	0.0119784	0.0102501	0.0102525	0.0249496	0.018943	0.98309	0.987647	0.98615	0.992226	0.982186	0.97978	0.981434	FIXED	FRONT	0.0148092	0.984645	299.351
2023-11-28 21:20:43	298.901	323.95	295.322	302.28	303.442	302.98	289.243	0.0169765	0.0119667	0.0136439	0.0137908	0.0300006	0.0269975	0.0204687	0.973297	0.987346	0.991581	0.98149	0.840293	0.969688	0.975939	FIXED	FRONT	0.0191207	0.959948	302.303
2023-11-28 21:20:44	293.921	281.781	304.23	301.025	297.624	297.272	295.258	0.0218823	0.0208703	0.0153223	0.0175746	0.044641	0.032995	0.0222799	0.928836	0.985239	0.988856	0.98493	0.572956	0.964672	0.968498	FIXED	FRONT	0.0250808	0.913427	295.873
2023-11-28 21:20:46	297.125	300.769	305.237	299.775	299.268	293.738	305.859	0.0214407	0.0183773	0.012275	0.0204331	0.046585	0.031804	0.0242955	0.931843	0.984618	0.985487	0.976243	0.517927	0.963418	0.963815	FIXED	FRONT	0.0250301	0.903336	300.253
2023-11-28 21:20:47	313.623	297.849	301.666	303.589	300.293	303.149	298.826	0.0246282	0.0143073	0.0161771	0.0158648	0.0439282	0.0303767	0.0206034	0.908535	0.983808	0.986748	0.985177	0.596845	0.972244	0.982828	FIXED	FRONT	0.0236979	0.916598	302.714
2023-11-28 21:20:47	294.713	297.849	303.854	300.403	304.834	318.006	312.25	0.0219757	0.0143073	0.0135195	0.0189933	0.0477592	0.0278782	0.0245093	0.948656	0.983808	0.979145	0.987107	0.485524	0.973609	0.970758	FIXED	FRONT	0.0241346	0.904087	304.558
2023-11-28 21:20:50	286.744	337.354	300.732	299.743	300.659	302.124	309.52	0.0188289	0.016336	0.0161252	0.0154147	0.047778	0.0301019	0.0238976	0.955644	0.979443	0.983939	0.991121	0.477576	0.95324	0.958816	FIXED	FRONT	0.0240689	0.899968	305.268
2023-11-28 21:20:53	307.544	331.75	311.426	315.092	298.535	306.299	300.009	0.0203089	0.0240178	0.0194901	0.0213667	0.0467459	0.0320826	0.0212434	0.947888	0.975678	0.985444	0.978619	0.489307	0.970935	0.9573	FIXED	FRONT	0.0264651	0.900739	310.094
2023-11-28 21:20:54	297.675	298.7	327.905	299.895	303.644	306.114	303.552	0.0208897	0.014888	0.0183224	0.0202538	0.0451482	0.0330022	0.0225295	0.93834	0.988354	0.973925	0.973293	0.536094	0.971545	0.963772	FIXED	FRONT	0.0250048	0.906475	305.355
2023-11-28 21:20:55	287.036	300.714	302.142	280.25	303.809	290.735	299.561	0.0182736	0.0144602	0.0169219	0.0181715	0.0473106	0.0296392	0.0248675	0.958571	0.988128	0.985456	0.986339	0.487114	0.960753	0.953553	FIXED	FRONT	0.0242349	0.902845	294.892
2023-11-28 21:20:58	301.025	289.719	302.115	299.973	297.729	295.679	300.618	0.0206781	0.014685	0.0146967	0.0169092	0.0437995	0.0302717	0.0220547	0.932856	0.98386	0.989506	0.980418	0.591426	0.969984	0.970618	FIXED	FRONT	0.0232993	0.916952	298.123
2023-11-28 21:20:59	279.932	300.513	302.509	299.158	299.707	296.228	300.677	0.0236641	0.0212598	0.017445	0.0177225	0.0439185	0.0305081	0.022871	0.934329	0.980642	0.984365	0.982083	0.560791	0.970046	0.970624	FIXED	FRONT	0.0253413	0.91184	296.96
2023-11-28 21:21:00	291.064	297.144	302.692	306.976	304.541	312.555	329.303	0.0210464	0.0135404	0.0158274	0.0202552	0.0495552	0.0331502	0.0215748	0.960609	0.984419	0.977998	0.979378	0.441256	0.969596	0.964248	FIXED	FRONT	0.0249928	0.896786	306.325
2023-11-28 21:21:03	291.147	301.195	297.876	297.253	318.896	291.353	304.285	0.0184013	0.0200626	0.0179475	0.0143025	0.0476212	0.0319678	0.0240241	0.957925	0.984471	0.977997	0.992159	0.47063	0.976427	0.969035	FIXED	FRONT	0.0249038	0.904092	300.286
2023-11-28 21:21:03	298.572	301.195	300.579	320.49	300.586	302.023	299.59	0.0210729	0.0200626	0.0171913	0.0160972	0.0484124	0.032287	0.0233115	0.943065	0.984471	0.978444	0.991389	0.44298	0.960218	0.980696	FIXED	FRONT	0.0254907	0.897323	303.291
2023-11-28 21:21:05	290.771	280.186	302.49	326.88	297.107	304.436	302.701	0.0225595	0.0152513	0.0174044	0.0192617	0.0418924	0.0326368	0.0244606	0.945813	0.979425	0.976328	0.989689	0.649161	0.977127	0.972824	FIXED	FRONT	0.024781	0.927195	300.653
2023-11-28 21:21:08	299.744	321.313	323.877	308.423	309.082	278.687	301.685	0.0200544	0.0156448	0.0134442	0.0208518	0.0457455	0.030989	0.0211253	0.942854	0.993543	0.98325	0.978389	0.55096	0.952495	0.957653	FIXED	FRONT	0.0239793	0.908449	306.116
2023-11-28 21:21:09	296.558	292.939	318.604	313.879	301.904	294.727	304.944	0.0208781	0.0169579	0.0190331	0.0199446	0.0448087	0.0340151	0.0247243	0.943014	0.986137	0.976516	0.981041	0.555299	0.975867	0.945968	FIXED	FRONT	0.025766	0.90912	303.365
2023-11-28 21:21:12	291.65	294.791	301.355	300.897	308.057	295.752	302.417	0.0203549	0.0149644	0.0195101	0.0192252	0.0466873	0.0312926	0.0227975	0.93998	0.990602	0.973966	0.985753	0.525967	0.960757	0.962991	FIXED	FRONT	0.024976	0.905717	299.274
2023-11-28 21:21:13	297.51	285.223	320.033	309.666	292.978	291.357	303.081	0.0211794	0.0143478	0.0163811	0.0190491	0.0446294	0.0292256	0.0241825	0.953283	0.990801	0.988745	0.982384	0.610707	0.97083	0.965858	FIXED	FRONT	0.0241421	0.92323	299.978
2023-11-28 21:21:13	294.946	285.223	302.747	326.733	304.395	299.963	303.149	0.0206806	0.0143478	0.0149537	0.0191099	0.042425	0.0340821	0.0244037	0.963031	0.990801	0.985051	0.981012	0.617823	0.965456	0.959938	FIXED	FRONT	0.0242861	0.923302	302.451
2023-11-28 21:21:17	278.357	296.558	309.485	300.714	304.98	298.022	294.305	0.0213492	0.0151297	0.0129177	0.0148027	0.0444378	0.0299782	0.022476	0.94027	0.985163	0.98812	0.979837	0.550624	0.976409	0.957225	FIXED	FRONT	0.023013	0.911093	297.489
2023-11-28 21:21:17	298.901	296.558	308.093	300.146	299.121	287.476	290.842	0.0200552	0.0151297	0.0191078	0.0187758	0.0482909	0.0327593	0.0238589	0.942311	0.985163	0.976063	0.970406	0.484539	0.964082	0.961621	FIXED	FRONT	0.0254254	0.897741	297.305
2023-11-28 21:21:21	316.846	292.31	301.245	325.15	309.229	299.121	307.104	0.0220017	0.01489	0.0142252	0.015284	0.0456655	0.0324193	0.0214143	0.944682	0.984775	0.983091	0.988065	0.51034	0.97229	0.977001	FIXED	FRONT	0.0237	0.908606	307.286
2023-11-28 21:21:22	287.686	319.336	298.572	305.132	308.35	309.54	303.955	0.0221978	0.0157893	0.0136254	0.0207355	0.0487994	0.0306468	0.0224292	0.952683	0.991422	0.98881	0.971557	0.401497	0.952672	0.967237	FIXED	FRONT	0.0248891	0.889411	304.653
2023-11-28 21:21:24	318.604	297.581	301.245	322.339	300.293	309	319.043	0.0213042	0.014418	0.0111699	0.0148373	0.0481863	0.0323763	0.0253532	0.952244	0.987969	0.990521	0.987558	0.465344	0.975168	0.951788	FIXED	FRONT	0.0239493	0.901513	309.729
2023-11-28 21:21:26	285.681	318.347	297.11	305.328	302.051	295.917	301.868	0.0261918	0.0191266	0.0138348	0.0184914	0.0467808	0.0292314	0.0244888	0.88862	0.980397	0.988342	0.983655	0.52041	0.974722	0.966543	FIXED	FRONT	0.0254494	0.900384	300.9
2023-11-28 21:21:27	308.643	305.072	317.72	316.672	304.395	306.812	300.073	0.0197453	0.0154644	0.0170128	0.0168485	0.0467143	0.0307088	0.0209986	0.955704	0.983417	0.986791	0.984282	0.508595	0.969851	0.9732	FIXED	FRONT	0.0239275	0.908834	308.484
2023-11-28 21:21:29	298.315	298.939	302.38	323.035	301.282	309.705	290.799	0.0192277	0.0242475	0.0182266	0.0251383	0.0459893	0.0310836	0.0187949	0.948305	0.983302	0.973328	0.965283	0.498524	0.968302	0.974227	FIXED	FRONT	0.0261012	0.90161	303.493
2023-11-28 21:21:31	289.819	319.135	318.164	301.538	304.248	309.705	301.575	0.0231943	0.0220856	0.0185405	0.019421	0.0474559	0.0310836	0.0240513	0.917071	0.979224	0.976235	0.980348	0.480735	0.968302	0.962211	FIXED	FRONT	0.0265475	0.894875	306.312
2023-11-28 21:21:31	300	319.135	302.635	302.216	297.949	283.85	297.07	0.0218885	0.0220856	0.0151859	0.0181379	0.0468676	0.0334211	0.0226682	0.938661	0.979224	0.984756	0.988117	0.483436	0.948958	0.976206	FIXED	FRONT	0.0257507	0.899908	300.408
2023-11-28 21:21:34	277.295	309.229	304.321	297.913	299.158	299.24	299.158	0.0227033	0.0163925	0.017464	0.020687	0.0479506	0.0296239	0.0214779	0.939971	0.986647	0.988361	0.986425	0.467948	0.958869	0.968292	FIXED	FRONT	0.0251856	0.899502	298.045
2023-11-28 21:21:34	293.976	309.229	301.318	309.631	304.98	307.471	299.835	0.020985	0.0163925	0.0157298	0.0159902	0.047524	0.0306492	0.0222715	0.956635	0.986647	0.983604	0.98322	0.463319	0.957135	0.978215	FIXED	FRONT	0.0242203	0.901254	303.777
2023-11-28 21:21:37	294.397	337.17	333.325	300.806	301.648	301.813	299.673	0.0223448	0.0168701	0.0179154	0.0198078	0.0469517	0.0300124	0.0238019	0.942348	0.986439	0.978353	0.987555	0.492002	0.963615	0.956415	FIXED	FRONT	0.0253863	0.900961	309.833
2023-11-28 21:21:39	302.71	284.363	338.965	313.77	302.051	296.867	287.677	0.0220586	0.0185262	0.0116375	0.0219819	0.047186	0.0336347	0.0247173	0.927826	0.987869	0.989332	0.981203	0.530368	0.972177	0.951362	FIXED	FRONT	0.0256775	0.905734	303.772
2023-11-28 21:21:41	294.58	299.039	303.635	304.761	301.062	294.988	304.028	0.0191017	0.0154702	0.0163901	0.0183787	0.0433014	0.0308761	0.0243171	0.959577	0.98442	0.986591	0.987303	0.601912	0.980471	0.971717	FIXED	FRONT	0.0239765	0.92457	300.299
2023-11-28 21:21:42	299.634	295.898	329.919	306.912	300.293	300.037	302.362	0.0190045	0.0255107	0.0170036	0.0182321	0.0430071	0.0291307	0.0222006	0.960285	0.979412	0.983417	0.983846	0.593379	0.974524	0.97402	FIXED	FRONT	0.0248699	0.921269	305.008
2023-11-28 21:21:45	296.631	297.766	321.533	279.913	299.561	295.203	283.209	0.016733	0.0207026	0.0177854	0.0212492	0.0449841	0.0319148	0.0251907	0.972696	0.99094	0.983424	0.972273	0.527545	0.97883	0.968986	FIXED	FRONT	0.0255085	0.913528	296.259
2023-11-28 21:21:45	294.653	297.766	297.913	305.2	334.277	291.641	291.614	0.0206395	0.0207026	0.0140429	0.0172186	0.0505161	0.0314478	0.0227188	0.938462	0.99094	0.987793	0.984776	0.61399	0.960007	0.970818	FIXED	FRONT	0.0253266	0.920969	301.866
2023-11-28 21:21:47	278.137	297.885	304.772	291.669	300.586	296.667	300.22	0.0216231	0.0174995	0.0164798	0.0185999	0.0426921	0.0326065	0.0223582	0.942649	0.990172	0.983758	0.982092	0.615778	0.973231	0.975064	FIXED	FRONT	0.0245513	0.923249	295.705
2023-11-28 21:21:50	299.854	307.69	310.437	306.885	299.268	346.838	301.978	0.0165436	0.0207799	0.0121783	0.0214254	0.0461375	0.0324309	0.0235301	0.968201	0.986404	0.991591	0.984852	0.529784	0.963906	0.951089	FIXED	FRONT	0.024718	0.910832	310.421
2023-11-28 21:21:51	300.458	303.378	300.732	307.251	304.395	300.027	290.332	0.022173	0.0166617	0.0217071	0.0171199	0.0451946	0.031436	0.0235158	0.94683	0.989696	0.968354	0.986553	0.533356	0.967339	0.969466	FIXED	FRONT	0.0254012	0.908799	300.939
2023-11-28 21:21:53	289.014	290.625	321.515	302.106	300.302	317.853	297.638	0.0224947	0.016451	0.0137196	0.0139773	0.046256	0.0290651	0.0208036	0.931299	0.992218	0.990482	0.990667	0.558288	0.965563	0.961249	FIXED	FRONT	0.0232525	0.912824	302.722
2023-11-28 21:21:55	277.588	296.411	304.541	301.904	346.307	283.612	301.282	0.0235889	0.0201528	0.0148405	0.0162437	0.0496955	0.0307272	0.0230037	0.923314	0.995377	0.989537	0.984506	0.632951	0.96964	0.97167	FIXED	FRONT	0.0254646	0.923856	301.664
2023-11-28 21:21:55	286.157	296.411	307.581	288.428	331.934	302.087	299.03	0.023428	0.0201528	0.0158555	0.0222395	0.0476704	0.0279368	0.0268157	0.917185	0.995377	0.991303	0.987626	0.551966	0.966503	0.960009	FIXED	FRONT	0.0262998	0.909996	301.661
2023-11-28 21:21:57	299.744	325.122	302.271	297.894	300.879	302.216	303.223	0.0198003	0.0185743	0.0174569	0.0170089	0.0484767	0.0317504	0.0260225	0.945877	0.98378	0.982036	0.991111	0.49771	0.983219	0.960424	FIXED	FRONT	0.0255843	0.906308	304.478
2023-11-28 21:22:00	279.932	315.088	321.682	298.755	310.4	298.572	297.528	0.0207152	0.0155678	0.0138474	0.0127921	0.0438572	0.033839	0.0262014	0.937634	0.979311	0.98939	0.985876	0.567435	0.974921	0.961059	FIXED	FRONT	0.0238314	0.913661	303.137
2023-11-28 21:22:01	303.076	313.916	319.418	299.126	297.583	298.811	302.82	0.0180805	0.0214044	0.0165027	0.0169403	0.0396938	0.0309101	0.0263911	0.959514	0.988953	0.975475	0.987043	0.687429	0.964907	0.95765	FIXED	FRONT	0.0242747	0.931567	304.964
2023-11-28 21:22:01	277.881	313.916	295.789	298.462	303.113	285.205	301.849	0.0212893	0.0214044	0.0134519	0.0172001	0.0442045	0.0307193	0.0213449	0.948571	0.988953	0.990216	0.982314	0.588963	0.972556	0.964603	FIXED	FRONT	0.0242306	0.919454	296.602
2023-11-28 21:22:05	307.764	277.899	302.454	298.059	303.589	294.214	303.003	0.0197581	0.0154854	0.0180773	0.0165458	0.0505643	0.0315601	0.02282	0.958347	0.983745	0.986999	0.987118	0.401443	0.962022	0.969839	FIXED	FRONT	0.024973	0.892787	298.14
2023-11-28 21:22:05	295.239	277.899	297.382	306.884	298.755	293.188	301.538	0.0192856	0.0154854	0.0123801	0.0203498	0.0469194	0.0316253	0.0219179	0.966592	0.983745	0.985637	0.986458	0.513502	0.964376	0.968248	FIXED	FRONT	0.0239948	0.909794	295.841
2023-11-28 21:22:09	297.803	291.751	299.995	298.974	298.682	306.482	295.207	0.0245164	0.0180331	0.0148545	0.0182996	0.0420096	0.035865	0.0223208	0.914602	0.986999	0.982908	0.977396	0.633013	0.965295	0.967987	FIXED	FRONT	0.0251284	0.918314	298.413
2023-11-28 21:22:10	285.791	283.466	302.032	316.042	305.127	298.691	299.416	0.0217063	0.0129485	0.0160939	0.0133829	0.0471363	0.0310404	0.0267257	0.938279	0.987574	0.981756	0.988433	0.49432	0.954	0.968667	FIXED	FRONT	0.0241477	0.901861	298.652
2023-11-28 21:22:11	296.191	302.747	303.446	297.327	305.713	290.204	291.431	0.0197307	0.0169122	0.015369	0.0210448	0.0436485	0.0371356	0.0233536	0.94973	0.985028	0.986452	0.983015	0.569504	0.968196	0.963355	FIXED	FRONT	0.0253135	0.91504	298.151
2023-11-28 21:22:14	299.854	336.951	305.859	298.993	303.955	278.925	301.611	0.0203367	0.0173267	0.0188825	0.0183145	0.044453	0.0308109	0.0265568	0.948279	0.988575	0.988574	0.986092	0.564391	0.972958	0.951393	FIXED	BACK	0.0252401	0.914323	303.735
2023-11-28 21:22:14	304.349	336.951	298.586	297.501	299.963	285.938	300.872	0.0124807	0.0173267	0.00760244	0.0124796	0.0112322	0.0290185	0.0207992	0.98719	0.988575	0.990165	0.976123	0.980556	0.950511	0.979603	FIXED	BACK	0.0158485	0.97896	303.451
2023-11-28 21:22:17	316.264	299.048	300.256	303.479	301.3	361.67	293.115	0.0147917	0.0125831	0.0119276	0.0153141	0.0116142	0.0305397	0.0371212	0.988036	0.975178	0.977204	0.974114	0.981393	0.95466	0.762724	FIXED	BACK	0.0191274	0.944759	310.733
2023-11-28 21:22:17	298.901	299.048	299.432	299.789	298.627	294.873	298.237	0.0149991	0.0125831	0.0108411	0.0166327	0.0188415	0.0247733	0.0497227	0.96718	0.975178	0.981466	0.95842	0.948345	0.941648	0.40224	FIXED	BACK	0.0211991	0.882068	298.415
2023-11-28 21:22:20	298.938	299.927	298.462	299.652	301.282	319.116	300.146	0.0163403	0.0149328	0.0142628	0.0185948	0.0164083	0.0223883	0.0494629	0.969253	0.96544	0.968438	0.949183	0.960493	0.954056	0.438725	FIXED	BACK	0.0217701	0.886512	302.503
2023-11-28 21:22:20	299.458	299.927	299.194	300.347	305.713	304.871	299.121	0.01229	0.0149328	0.0122556	0.017007	0.0152337	0.0237006	0.0440496	0.984027	0.96544	0.977932	0.959184	0.967713	0.939068	0.603165	FIXED	BACK	0.0199242	0.91379	301.233
2023-11-28 21:22:22	299.67	298.549	298.48	300.732	296.722	307.05	298.389	0.0169383	0.0136525	0.0122238	0.0187947	0.016841	0.0261293	0.0486822	0.953064	0.970311	0.979222	0.942563	0.961523	0.929725	0.448344	FIXED	BACK	0.0218946	0.883536	299.942
2023-11-28 21:22:25	299.194	303.333	296.851	301.63	296.924	309.229	299.634	0.0167464	0.0120866	0.013554	0.0182245	0.0189798	0.0244441	0.0466788	0.965149	0.976371	0.976946	0.948153	0.948327	0.948791	0.483102	FIXED	BACK	0.0215306	0.892405	300.97
2023-11-28 21:22:26	300.943	296.118	298.792	296.997	300.549	312.726	300.439	0.0166641	0.016039	0.0109083	0.0171613	0.0172458	0.0291592	0.0514431	0.964657	0.95975	0.982787	0.955456	0.956909	0.921058	0.383132	FIXED	BACK	0.0226601	0.874821	300.938
2023-11-28 21:22:29	300.806	298.608	298.407	300.008	282.147	311.06	250.488	0.0175607	0.0149849	0.011756	0.0230904	0.0158729	0.0232903	0.0496961	0.956411	0.968266	0.977362	0.909695	0.96287	0.946097	0.735405	FIXED	BACK	0.0223216	0.922301	291.646
2023-11-28 21:22:29	300.513	298.608	298.169	300.587	298.682	317.065	300.439	0.0139167	0.0149849	0.0127786	0.0140652	0.0195059	0.0271778	0.0513423	0.972129	0.968266	0.977098	0.972045	0.943515	0.942326	0.321669	FIXED	BACK	0.0219673	0.871007	302.009
2023-11-28 21:22:31	300.037	297.363	301.538	299.707	300.586	307.031	299.121	0.0177249	0.0147953	0.0126956	0.0192115	0.0174958	0.0294749	0.046504	0.956399	0.968338	0.980005	0.938884	0.951334	0.910774	0.540553	FIXED	BACK	0.0225574	0.892327	300.769
2023-11-28 21:22:32	294.324	293.413	297.089	299.863	299.213	300.302	298.993	0.0170188	0.018582	0.0143601	0.0201249	0.0175421	0.0241967	0.0489613	0.953991	0.940166	0.961357	0.932408	0.949449	0.936845	0.377949	FIXED	BACK	0.0229694	0.864595	297.599
2023-11-28 21:22:35	299.419	293.774	299.839	297.363	298.022	314.206	300.146	0.0135545	0.0139333	0.0116914	0.0190543	0.0171658	0.0284919	0.0482853	0.971939	0.974839	0.979721	0.944752	0.95359	0.932881	0.424096	FIXED	BACK	0.0217395	0.883117	300.396
2023-11-28 21:22:36	303.085	308.24	295.239	300.165	291.295	315.015	299.854	0.0159823	0.0154526	0.0119157	0.0168487	0.0185804	0.025939	0.0470008	0.962082	0.962784	0.978099	0.961848	0.953338	0.944154	0.496683	FIXED	BACK	0.0216742	0.894141	301.842
2023-11-28 21:22:39	297.217	297.913	297.583	299.702	301.538	315.088	295.903	0.0159115	0.018036	0.0171933	0.0175766	0.0164533	0.0258958	0.0500155	0.965431	0.941952	0.948711	0.956116	0.967937	0.932507	0.342924	FIXED	BACK	0.0230117	0.865083	300.706
2023-11-28 21:22:40	299.927	295.77	298.755	302.307	301.378	315.536	234.082	0.0137097	0.0170952	0.0139504	0.0197177	0.0175545	0.0307712	0.0512027	0.972716	0.950214	0.967305	0.935151	0.953621	0.890173	0.731029	FIXED	BACK	0.0234288	0.914315	292.536
2023-11-28 21:22:41	300.586	297.729	298.022	299.744	302.298	321.826	300.513	0.0144615	0.012215	0.0169883	0.0211723	0.0192376	0.0271032	0.0457672	0.976165	0.977212	0.946221	0.923056	0.939358	0.931965	0.518615	FIXED	BACK	0.0224207	0.887513	302.96
2023-11-28 21:22:41	297.221	297.729	297.693	301.947	300.146	307.471	300.439	0.0156717	0.012215	0.0137744	0.0203403	0.0202862	0.0280508	0.0491775	0.968804	0.977212	0.968472	0.933831	0.940109	0.927581	0.4177	FIXED	BACK	0.022788	0.876244	300.378
2023-11-28 21:22:45	300.934	303.369	298.663	295.459	305.347	303.442	298.389	0.0126986	0.0152225	0.0130605	0.0187388	0.0203751	0.0288545	0.0532454	0.979582	0.961195	0.97273	0.946648	0.936416	0.91851	0.219812	FIXED	BACK	0.0231708	0.847842	300.8
2023-11-28 21:22:45	305.09	303.369	295.587	300.293	300.33	307.489	300.439	0.0141421	0.0152225	0.00916333	0.0161721	0.0175608	0.0248679	0.0480856	0.970312	0.961195	0.988107	0.95955	0.959654	0.946838	0.440741	FIXED	BACK	0.0207449	0.889485	301.8
2023-11-28 21:22:49	296.75	298.389	300.806	301.538	301.135	311.755	298.975	0.0155208	0.0178856	0.0131549	0.0173729	0.0194581	0.0266798	0.0460601	0.973746	0.954551	0.97311	0.954781	0.943672	0.906643	0.513384	FIXED	BACK	0.0223046	0.888555	301.335
2023-11-28 21:22:50	299.634	298.077	298.901	300.513	298.022	305.713	297.51	0.0138025	0.0153762	0.0146639	0.0181341	0.0168158	0.0296193	0.0462276	0.973805	0.972349	0.9653	0.94656	0.961822	0.914337	0.548178	FIXED	BACK	0.0220913	0.897479	299.767
2023-11-28 21:22:50	299.542	298.077	296.265	300.403	298.755	307.471	300.732	0.0173345	0.0153762	0.0151957	0.0137902	0.0165706	0.024297	0.0507955	0.957397	0.972349	0.960718	0.972902	0.960793	0.914713	0.381368	FIXED	BACK	0.0219085	0.87432	300.178
2023-11-28 21:22:53	296.851	300.659	299.542	300.916	295.129	326.514	298.206	0.0151952	0.0165012	0.0102037	0.0147828	0.0146323	0.0307425	0.0469629	0.969073	0.955072	0.98399	0.971672	0.971325	0.924955	0.487279	FIXED	BACK	0.0212887	0.894767	302.545
2023-11-28 21:22:55	299.231	296.722	293.536	305.017	301.099	322.705	299.927	0.0168619	0.0145807	0.0110338	0.0220571	0.0158217	0.0257337	0.0476722	0.957762	0.965291	0.98196	0.921253	0.961364	0.939915	0.42772	FIXED	BACK	0.0219659	0.879324	302.605
2023-11-28 21:22:57	298.819	298.004	296.127	300.33	301.111	306.885	300.439	0.0138983	0.0186607	0.0143149	0.0174207	0.0163018	0.0284755	0.0456922	0.971315	0.947293	0.967451	0.954888	0.963423	0.920074	0.653836	FIXED	BACK	0.0221092	0.911183	300.245
2023-11-28 21:22:59	299.634	295.77	306.189	300.421	300.229	306.885	300.293	0.0163844	0.0163524	0.0137385	0.0217018	0.019125	0.0284755	0.052933	0.960076	0.955152	0.969946	0.920752	0.941333	0.920074	0.293173	FIXED	BACK	0.0241015	0.851501	301.346
2023-11-28 21:23:00	300.129	304.065	299.634	299.432	299.341	319.922	300.073	0.0110056	0.0177381	0.00989328	0.0129583	0.0150741	0.031067	0.0427149	0.984753	0.956313	0.984716	0.976221	0.964855	0.912348	0.606274	FIXED	BACK	0.0200645	0.912212	303.228
2023-11-28 21:23:00	300.87	304.065	299.67	299.524	300.613	305.933	300.586	0.0167574	0.0177381	0.0117321	0.0209206	0.0182164	0.0285189	0.0488129	0.959893	0.956313	0.978731	0.931144	0.945128	0.933656	0.449812	FIXED	BACK	0.0232424	0.87924	301.609
2023-11-28 21:23:04	299.634	295.161	300.146	300.22	299.934	306.116	300.439	0.0164264	0.0154483	0.0113412	0.0168755	0.0170663	0.0304309	0.0461597	0.957838	0.962876	0.981018	0.959632	0.954351	0.901635	0.494739	FIXED	BACK	0.0219641	0.887441	300.236
2023-11-28 21:23:04	298.975	295.161	301.538	299.817	299.634	311.151	300.439	0.015724	0.0154483	0.0122289	0.0159535	0.0167941	0.0298897	0.0502343	0.963795	0.962876	0.977239	0.967299	0.95668	0.913485	0.38469	FIXED	BACK	0.0223247	0.875152	300.959
2023-11-28 21:23:08	295.166	325.269	292.722	301.08	300.106	306.995	230.127	0.0142749	0.0149046	0.012518	0.0155344	0.0147886	0.0236634	0.0485903	0.974445	0.969694	0.974299	0.964059	0.968415	0.943996	0.678556	FIXED	BACK	0.0206106	0.92478	293.066
2023-11-28 21:23:09	290.955	299.984	298.608	299.808	299.863	319.061	299.854	0.0172738	0.0195313	0.013213	0.0227296	0.0183116	0.0305692	0.0491528	0.955105	0.94032	0.970604	0.907924	0.954906	0.890875	0.39281	FIXED	BACK	0.0243973	0.858935	301.162
2023-11-28 21:23:10	299.122	302.82	301.396	297.803	298.819	298.499	300.732	0.0152421	0.0188907	0.00906406	0.0149737	0.0153496	0.0269162	0.0453692	0.963541	0.948408	0.987259	0.969813	0.964477	0.930485	0.544595	FIXED	BACK	0.0208294	0.901225	299.884
2023-11-28 21:23:12	299.707	308.194	301.025	297.07	300.293	313.916	299.854	0.0144203	0.0188907	0.0098198	0.0143955	0.0167207	0.0273539	0.0505569	0.974732	0.948408	0.985909	0.970219	0.958636	0.924284	0.39226	FIXED	BACK	0.0217368	0.879207	302.866
2023-11-28 21:23:14	300.366	298.315	300.623	299.982	299.413	302.948	299.89	0.0162349	0.0184695	0.0110708	0.0173176	0.0184709	0.029043	0.0481199	0.96627	0.945466	0.982002	0.956048	0.945501	0.925822	0.455269	FIXED	BACK	0.0226752	0.88234	300.22
2023-11-28 21:23:14	300.32	298.315	300.549	300.366	300.439	289.014	300.146	0.015234	0.0184695	0.0113409	0.0176236	0.0155031	0.0254688	0.0510336	0.964599	0.945466	0.980958	0.954805	0.964077	0.921121	0.546473	FIXED	BACK	0.0220962	0.896786	298.45
2023-11-28 21:23:17	298.462	294.729	307.864	301.19	300.696	315.088	300.586	0.0158103	0.0145124	0.00983015	0.017283	0.0201179	0.0281491	0.0487824	0.964362	0.968922	0.98916	0.967342	0.929533	0.930918	0.396906	FIXED	BACK	0.0220693	0.878163	302.659
2023-11-28 21:23:19	300.586	298.856	300.851	299.107	301.465	314.502	299.121	0.0114974	0.0153324	0.0120692	0.0165907	0.0159703	0.0284142	0.0509628	0.987047	0.966719	0.976287	0.956344	0.957905	0.91993	0.327803	FIXED	BACK	0.0215482	0.87029	302.07
2023-11-28 21:23:22	300.604	300.357	298.608	300.146	300.531	306.683	300.439	0.0152349	0.0114301	0.0120207	0.0195561	0.0191159	0.0274883	0.0478895	0.964429	0.983526	0.977061	0.940666	0.946274	0.9206	0.484657	FIXED	BACK	0.0218193	0.888173	301.053
2023-11-28 21:23:22	296.503	300.357	298.756	299.589	299.707	302.6	298.792	0.0166025	0.0114301	0.0130223	0.0175284	0.0198745	0.0302855	0.0466115	0.971019	0.983526	0.971541	0.955013	0.937463	0.914049	0.530498	FIXED	BACK	0.0221935	0.89473	299.472
2023-11-28 21:23:24	301.428	291.541	298.792	300.385	300.952	300.659	299.121	0.0180434	0.0158959	0.0144136	0.014779	0.020031	0.0232752	0.0453715	0.943233	0.959481	0.966449	0.968466	0.94095	0.938385	0.494593	FIXED	BACK	0.0216871	0.887365	298.982
2023-11-28 21:23:27	300.183	298.242	300.009	300.366	317.09	314.722	299.121	0.0143686	0.0190628	0.0129559	0.0184205	0.019555	0.0317151	0.0456147	0.975087	0.944836	0.975575	0.948326	0.929974	0.91147	0.581769	FIXED	BACK	0.0230989	0.895291	304.248
2023-11-28 21:23:28	291.174	298.755	300.856	294.8	297.217	296.53	296.773	0.0166721	0.0174325	0.0114714	0.0226769	0.0191934	0.0298712	0.0505584	0.964797	0.951602	0.981334	0.923198	0.948564	0.91613	0.410385	FIXED	BACK	0.0239823	0.870859	296.586
2023-11-28 21:23:28	298.485	298.755	298.608	295.386	300.97	320.361	300.439	0.0154077	0.0174325	0.0108848	0.0256551	0.0159809	0.0297963	0.0448793	0.969578	0.951602	0.982346	0.890211	0.963787	0.919841	0.51961	FIXED	BACK	0.0228624	0.885282	301.858
2023-11-28 21:23:31	298.247	296.459	299.343	299.707	303.076	311.389	300.22	0.0170825	0.0143135	0.0122812	0.0176891	0.0188134	0.0247694	0.044138	0.951143	0.970069	0.978413	0.95419	0.943092	0.935924	0.576494	FIXED	BACK	0.0212982	0.901332	301.206
2023-11-28 21:23:33	301.767	294.543	297.693	301.556	299.89	315.308	298.975	0.0173949	0.01325	0.0120665	0.0174259	0.0160464	0.0283249	0.0473995	0.956175	0.977217	0.974968	0.953207	0.960126	0.906109	0.488113	FIXED	BACK	0.0217012	0.887988	301.39
2023-11-28 21:23:33	298.901	294.543	298.645	299.707	300.623	313.477	299.689	0.0151437	0.01325	0.00963127	0.0163562	0.0153574	0.0251514	0.0449068	0.964692	0.977217	0.987551	0.95958	0.970441	0.94171	0.538746	FIXED	BACK	0.019971	0.905705	300.798
2023-11-28 21:23:37	300.641	295.624	298.169	299.78	298.084	310.217	244.629	0.0129277	0.0140202	0.0168594	0.0176248	0.0163999	0.0282663	0.0452744	0.975326	0.969428	0.950429	0.954037	0.960001	0.931235	0.679265	FIXED	BACK	0.0216247	0.917103	292.449
2023-11-28 21:23:38	298.901	301.813	302.673	300.366	300.952	312.744	234.082	0.0183399	0.0148526	0.0120203	0.019516	0.01661	0.0266333	0.0460833	0.941416	0.963641	0.978718	0.936751	0.958151	0.92806	0.604589	FIXED	BACK	0.0220079	0.901618	293.076
2023-11-28 21:23:41	303.149	303.04	300.22	299.341	298.865	312.744	301.611	0.0148712	0.0162178	0.0124069	0.016259	0.0182655	0.0266333	0.0459768	0.967961	0.953922	0.97559	0.959832	0.956617	0.92806	0.492441	FIXED	BACK	0.0215187	0.890632	302.71
2023-11-28 21:23:41	278.032	303.04	299.634	300.513	302.124	314.502	300.439	0.0153644	0.0162178	0.0138174	0.0181931	0.0177705	0.0274155	0.0502791	0.97102	0.953922	0.96806	0.946812	0.956523	0.934222	0.374499	FIXED	BACK	0.0227226	0.872151	299.755
2023-11-28 21:23:43	298.521	298.499	300	299.963	298.883	314.722	299.121	0.0155601	0.0145655	0.0118742	0.0182582	0.0187167	0.0293569	0.0462387	0.961174	0.968217	0.977904	0.952958	0.946532	0.925421	0.555088	FIXED	BACK	0.0220815	0.898185	301.387
2023-11-28 21:23:46	301.135	298.901	300.989	300.366	300.183	289.856	265.869	0.014779	0.0151726	0.0136	0.0192237	0.0180996	0.0301997	0.0525879	0.97142	0.962696	0.970904	0.93891	0.947064	0.934813	0.726377	FIXED	BACK	0.0233803	0.92174	293.9
2023-11-28 21:23:47	295.521	299.048	299.176	299.368	300.366	307.562	298.096	0.0156775	0.0156591	0.0123959	0.0186911	0.0167476	0.0277199	0.0453561	0.964449	0.967429	0.976994	0.944768	0.95511	0.91302	0.540323	FIXED	RIGHT	0.0217496	0.894585	299.877
2023-11-28 21:23:47	301.387	299.048	301.831	301.044	301.099	315.051	307.855	0.0189272	0.0156591	0.0106926	0.0125345	0.0132173	0.0231855	0.0211233	0.939774	0.967429	0.984203	0.978106	0.974119	0.963164	0.957613	FIXED	RIGHT	0.0164771	0.966344	303.902
2023-11-28 21:23:50	306.116	304.504	290.552	300.024	300.989	297.391	305.156	0.0171491	0.0122067	0.00896405	0.0153348	0.0158132	0.0272334	0.0180949	0.96525	0.980634	0.985141	0.964054	0.960249	0.939951	0.978478	FIXED	RIGHT	0.0163995	0.96768	300.676
2023-11-28 21:23:52	303.442	311.499	306.049	299.78	299.561	315.417	302.536	0.0286495	0.00833195	0.00927084	0.0161229	0.0229967	0.0239865	0.023451	0.899049	0.989632	0.992758	0.967971	0.913617	0.983815	0.919287	FIXED	RIGHT	0.0189728	0.952304	305.469
2023-11-28 21:23:52	331.934	311.499	298.297	301.575	302.124	316.37	299.78	0.0320666	0.00833195	0.00747864	0.0161041	0.0204184	0.023997	0.0258586	0.885227	0.989632	0.990915	0.969254	0.936225	0.984584	0.94084	FIXED	RIGHT	0.0191793	0.956668	308.797
2023-11-28 21:23:56	300.732	302.563	299.67	299.272	300.732	318.75	303.518	0.0284127	0.0144052	0.00668601	0.0135369	0.0219997	0.0256015	0.0223009	0.923206	0.977193	0.993688	0.981624	0.920664	0.978876	0.94009	FIXED	RIGHT	0.0189919	0.959335	303.605
2023-11-28 21:23:57	303.488	318.018	305.347	294.91	299.89	328.857	302.509	0.0269061	0.0167504	0.0096443	0.0208197	0.0191451	0.0237738	0.0253085	0.918561	0.976185	0.989946	0.945547	0.942213	0.987693	0.916789	FIXED	RIGHT	0.0203354	0.953848	307.574
2023-11-28 21:23:58	301.501	297.711	299.933	300.33	302.161	309.494	303.992	0.0231081	0.0139187	0.0084054	0.0188153	0.0214897	0.0266802	0.0271996	0.931201	0.975894	0.992777	0.952657	0.926833	0.96919	0.911691	FIXED	RIGHT	0.0199453	0.951463	302.16
2023-11-28 21:24:00	311.646	300.142	300.476	301.611	301.611	315.088	304.294	0.0257471	0.00998956	0.00621824	0.015887	0.0205997	0.0280906	0.0236618	0.917921	0.97915	0.993015	0.965663	0.931616	0.969869	0.943323	FIXED	RIGHT	0.0185991	0.957222	304.981
2023-11-28 21:24:02	302.628	302.71	299.231	299.994	298.247	321.442	299.783	0.027275	0.0121663	0.0086233	0.0201728	0.0244985	0.0251754	0.0267178	0.90505	0.979994	0.987655	0.939012	0.895376	0.980574	0.903031	FIXED	RIGHT	0.0206613	0.941527	303.433
2023-11-28 21:24:03	301.611	306.372	292.822	299.92	299.268	321.442	303.461	0.0309727	0.016298	0.0107289	0.0193852	0.0194226	0.0251754	0.0219387	0.904515	0.974508	0.982492	0.951364	0.942363	0.980574	0.943251	FIXED	RIGHT	0.0205602	0.954152	303.557
2023-11-28 21:24:05	332.666	300.073	301.099	300.732	300.403	317.725	301.318	0.0354476	0.0137769	0.00771274	0.0158336	0.0225561	0.0275321	0.0244248	0.897189	0.968551	0.992165	0.969143	0.915812	0.978114	0.936249	FIXED	RIGHT	0.0210405	0.951032	307.717
2023-11-28 21:24:07	293.262	315.088	299.743	298.206	301.245	316.639	302.307	0.0298226	0.0132745	0.00891277	0.0181072	0.0207695	0.0241957	0.0261151	0.885234	0.986333	0.989358	0.966197	0.937002	0.978346	0.916483	FIXED	RIGHT	0.0201711	0.951279	303.784
2023-11-28 21:24:08	299.268	321.35	293.628	299.561	300.732	303.186	301.538	0.0279319	0.0153441	0.00766721	0.0151227	0.0213937	0.023509	0.0252117	0.911706	0.984825	0.9895	0.975719	0.935202	0.987138	0.906961	FIXED	RIGHT	0.0194543	0.955864	302.752
2023-11-28 21:24:11	303.662	306.006	302	296.558	300.366	304.871	307.107	0.0274863	0.0147531	0.00994862	0.0144181	0.0215871	0.0291151	0.0214237	0.907693	0.982138	0.985446	0.978092	0.924459	0.976214	0.937843	FIXED	RIGHT	0.0198189	0.955984	302.939
2023-11-28 21:24:12	304.688	295.129	302.49	299.707	302.49	314.502	298.595	0.0262607	0.0192335	0.0115045	0.0189342	0.0191165	0.0267513	0.0193406	0.915873	0.971358	0.975226	0.948527	0.945373	0.979657	0.94229	FIXED	RIGHT	0.020163	0.954043	302.514
2023-11-28 21:24:14	308.276	298.975	301.831	298.096	299.194	289.014	299.89	0.0270176	0.0117433	0.0097376	0.0146133	0.022185	0.0272115	0.0232371	0.911256	0.986059	0.987941	0.975227	0.915619	0.976959	0.944091	FIXED	RIGHT	0.0193922	0.956736	299.325
2023-11-28 21:24:16	309.851	300.439	298.169	300.339	300.421	315.033	304.468	0.0283567	0.0134627	0.00734483	0.0157948	0.0230652	0.0260613	0.0201862	0.910836	0.973777	0.992816	0.96645	0.913842	0.981463	0.951221	FIXED	RIGHT	0.0191817	0.955772	304.103
2023-11-28 21:24:16	310.402	300.439	300.238	298.462	300.238	312.817	299.67	0.0220685	0.0134627	0.0101998	0.0153157	0.0214471	0.0253925	0.0233663	0.937623	0.973777	0.989906	0.969614	0.923754	0.976249	0.919908	FIXED	RIGHT	0.0187504	0.955833	303.181
2023-11-28 21:24:19	302.197	299.634	294.91	300.22	299.634	315.088	299.652	0.0286496	0.0191108	0.0111757	0.0191477	0.0226471	0.0271177	0.0220843	0.908271	0.981115	0.979181	0.947311	0.916098	0.983306	0.93109	FIXED	RIGHT	0.021419	0.949482	301.619
2023-11-28 21:24:21	302.71	307.288	300.842	299.854	300.549	313.605	296.561	0.0275267	0.0131587	0.00648943	0.0137416	0.0202659	0.0284137	0.0259265	0.914563	0.977037	0.992593	0.977848	0.933003	0.986535	0.924497	FIXED	RIGHT	0.0193604	0.958011	303.058
2023-11-28 21:24:23	300.439	304.321	293.262	300.259	303.003	312.872	303.662	0.0268325	0.0112977	0.0100643	0.0195173	0.0233035	0.0260087	0.0220506	0.920103	0.99093	0.986914	0.941339	0.911189	0.977454	0.92976	FIXED	RIGHT	0.0198678	0.951099	302.545
2023-11-28 21:24:24	312.634	307.91	298.389	300.458	300.714	308.423	294.196	0.0286596	0.0108567	0.00783734	0.018279	0.0197723	0.0258348	0.0241717	0.913466	0.97842	0.98838	0.948985	0.935392	0.981632	0.921114	FIXED	RIGHT	0.0193445	0.952484	303.246
2023-11-28 21:24:25	318.049	302.71	299.542	302.93	300.366	337.115	292.383	0.028142	0.0182356	0.0067277	0.0161479	0.0199	0.0263183	0.0214715	0.919667	0.969952	0.993854	0.972333	0.938557	0.977586	0.945092	FIXED	RIGHT	0.0195633	0.959577	307.585
2023-11-28 21:24:28	302.49	299.432	296.136	300.714	301.174	306.372	299.78	0.028107	0.0124524	0.00948283	0.0178988	0.020855	0.025281	0.0252475	0.903791	0.976723	0.985738	0.954465	0.931495	0.982353	0.935554	FIXED	RIGHT	0.0199035	0.952874	300.871
2023-11-28 21:24:29	306.473	300.989	300.989	300.018	298.572	315.642	301.831	0.0292798	0.0150198	0.0106631	0.0204407	0.0208146	0.0254424	0.0243006	0.912856	0.983991	0.981219	0.936017	0.932061	0.986606	0.914653	FIXED	RIGHT	0.0208516	0.949629	303.502
2023-11-28 21:24:31	309.814	310.519	296.594	320.762	300.33	300.073	292.676	0.0315492	0.0155805	0.00992395	0.0180911	0.0239166	0.024334	0.0219988	0.89787	0.978161	0.986521	0.959719	0.909939	0.981068	0.937814	FIXED	RIGHT	0.0207706	0.950156	304.395
2023-11-28 21:24:33	291.833	304.266	296.082	301.099	298.389	305.859	294.342	0.0290906	0.0149346	0.00914289	0.0139387	0.0213497	0.0244886	0.0237263	0.903322	0.966971	0.985144	0.976237	0.926554	0.980448	0.905257	FIXED	RIGHT	0.0195245	0.949133	298.839
2023-11-28 21:24:34	297.327	328.528	299.524	301.245	301.648	306.702	323.291	0.0284485	0.0147415	0.0117751	0.0177354	0.0220327	0.0264357	0.0233728	0.915439	0.979128	0.974676	0.965475	0.917781	0.971821	0.928196	FIXED	RIGHT	0.0206488	0.95036	308.323
2023-11-28 21:24:36	309.229	307.471	298.022	299.561	299.854	321.606	290.845	0.0237264	0.0140327	0.00987199	0.0198333	0.0232811	0.0259444	0.0281265	0.930537	0.972703	0.98674	0.954047	0.907092	0.973636	0.919475	FIXED	RIGHT	0.0206881	0.949176	303.798
2023-11-28 21:24:39	321.533	320.728	299.194	300.243	299.615	308.459	300.33	0.0285014	0.0151328	0.0122644	0.0131846	0.0171559	0.0277709	0.0243078	0.91336	0.976727	0.976038	0.979643	0.954405	0.969776	0.91004	FIXED	RIGHT	0.0197597	0.954284	307.158
2023-11-28 21:24:40	318.823	286.963	305.64	300.146	300.435	330.835	300.677	0.0277009	0.0139477	0.00760984	0.0159007	0.0184998	0.0305486	0.0191634	0.913914	0.97779	0.98849	0.97054	0.94868	0.975813	0.950676	FIXED	RIGHT	0.019053	0.960843	306.217
2023-11-28 21:24:41	303.68	299.744	299.194	300.073	298.975	306.885	296.044	0.0305201	0.014211	0.0101631	0.017297	0.0223555	0.0259934	0.0222418	0.91139	0.985807	0.979027	0.958402	0.912016	0.984285	0.927647	FIXED	RIGHT	0.0203974	0.951225	300.656
2023-11-28 21:24:43	306.161	300.856	300.073	301.63	301.57	297.592	305.287	0.0289489	0.0127128	0.0108612	0.017925	0.0211128	0.0237986	0.0273588	0.897444	0.990538	0.984949	0.969672	0.931231	0.983188	0.906761	FIXED	RIGHT	0.0203883	0.951969	301.881
2023-11-28 21:24:45	300.22	297.876	298.755	299.854	299.048	321.68	303.506	0.0235622	0.0095817	0.00662897	0.016183	0.0207479	0.024639	0.0243662	0.936558	0.991676	0.990972	0.970738	0.925458	0.976359	0.922272	FIXED	RIGHT	0.0179584	0.959148	302.991
2023-11-28 21:24:45	304.411	297.876	298.425	299.889	304.395	298.682	302.418	0.0277121	0.0095817	0.00870209	0.0162459	0.02296	0.028887	0.0241903	0.916214	0.991676	0.988942	0.964598	0.913069	0.982033	0.921042	FIXED	RIGHT	0.0197542	0.953939	300.871
2023-11-28 21:24:48	318.164	301.172	300.806	299.533	302.197	319.409	294.969	0.0330732	0.0144312	0.00892066	0.0185877	0.0224745	0.0274106	0.026579	0.878966	0.971503	0.988096	0.962426	0.915902	0.977047	0.901307	FIXED	RIGHT	0.0216395	0.942178	305.179
2023-11-28 21:24:49	315.381	293.079	297.309	301.392	299.78	319.487	304.065	0.0301649	0.0106318	0.0104537	0.0104867	0.0221022	0.0212987	0.0259694	0.907301	0.989542	0.985496	0.987827	0.921292	0.980544	0.920064	FIXED	RIGHT	0.0187296	0.956009	304.356
2023-11-28 21:24:50	302.49	299.524	290.046	300.366	299.048	304.907	301.685	0.0271213	0.0119331	0.00941458	0.0236168	0.0203107	0.0256395	0.0250807	0.909076	0.983186	0.986675	0.905032	0.935736	0.975078	0.920228	FIXED	RIGHT	0.0204452	0.945001	299.724
2023-11-28 21:24:50	306.885	299.524	298.096	301.135	299.304	320.215	301.826	0.0299674	0.0119331	0.0116292	0.0196	0.0236834	0.025655	0.022355	0.91882	0.983186	0.976088	0.946367	0.91973	0.982015	0.930522	FIXED	RIGHT	0.020689	0.950961	303.855
2023-11-28 21:24:54	308.714	303.772	294.507	299.854	300.513	307.187	307.617	0.0291872	0.0133628	0.00806643	0.024098	0.0204787	0.0275213	0.0245087	0.925668	0.97169	0.987797	0.904065	0.938779	0.97403	0.932007	FIXED	RIGHT	0.0210319	0.947719	303.166
2023-11-28 21:24:55	304.66	316.553	307.471	299.414	300.577	307.466	296.136	0.0281404	0.0183834	0.00824996	0.0193666	0.0205928	0.0250085	0.0252016	0.913752	0.970266	0.990347	0.953252	0.934324	0.979428	0.926324	FIXED	RIGHT	0.0207062	0.952528	304.611
2023-11-28 21:24:58	313	300.22	299.412	300.018	302.765	306.885	319.679	0.0282299	0.00873504	0.0145026	0.0173395	0.019725	0.0246069	0.0255083	0.906712	0.987311	0.964177	0.959724	0.940607	0.987673	0.904513	FIXED	RIGHT	0.0198068	0.950102	305.997
2023-11-28 21:24:58	302.783	300.22	299.908	300.151	304.907	306.665	298.123	0.0249806	0.00873504	0.0103024	0.0214285	0.0256435	0.02589	0.0234854	0.933386	0.987311	0.984345	0.947568	0.88563	0.986468	0.930292	FIXED	RIGHT	0.0200665	0.950714	301.823
2023-11-28 21:25:00	306.592	300.366	292.31	302.124	298.975	303.955	307.214	0.0299744	0.0136684	0.0111847	0.0167778	0.0200356	0.024682	0.0221523	0.896212	0.971602	0.976058	0.972522	0.935126	0.974566	0.937633	FIXED	RIGHT	0.0197822	0.95196	301.648
2023-11-28 21:25:03	319.666	337.354	308.441	301.318	298.315	333.179	302.126	0.0321204	0.0204862	0.00666542	0.0141353	0.0218934	0.0268657	0.0226087	0.907246	0.950238	0.991971	0.976034	0.919198	0.97953	0.912738	FIXED	RIGHT	0.0206822	0.948137	314.343
2023-11-28 21:25:04	306.079	313.406	296.356	300	296.301	319.336	299.927	0.0281645	0.0112263	0.00985872	0.018231	0.0223114	0.0300121	0.0258164	0.920798	0.981968	0.987184	0.95247	0.919439	0.946734	0.912203	FIXED	RIGHT	0.0208029	0.945828	304.486
2023-11-28 21:25:05	304.102	301.63	315.234	300.256	300.732	315.088	302.234	0.030358	0.0160714	0.00833735	0.0185888	0.0223026	0.0271434	0.023924	0.910308	0.987751	0.987385	0.949006	0.915473	0.982162	0.910604	FIXED	RIGHT	0.0209608	0.948956	305.611
2023-11-28 21:25:07	307.397	300	299.56	303.168	300.146	300.146	297.418	0.0264756	0.0114225	0.00924874	0.0198488	0.0192243	0.0272545	0.0242449	0.921011	0.983693	0.986044	0.943764	0.945625	0.982173	0.917603	FIXED	RIGHT	0.0196742	0.954273	301.12
2023-11-28 21:25:10	306.445	301.428	300.275	300.055	299.011	315.015	297.542	0.0281751	0.0134447	0.00908099	0.0158102	0.0200827	0.0290482	0.0224844	0.905732	0.979956	0.986559	0.971016	0.934158	0.980258	0.926618	FIXED	RIGHT	0.0197323	0.9549	302.824
2023-11-28 21:25:11	322.449	301.923	300.439	297.812	300.134	315.198	292.401	0.0262494	0.0141826	0.00883948	0.0149255	0.0219799	0.0225185	0.0237516	0.933754	0.975493	0.985277	0.972515	0.921299	0.981409	0.939558	FIXED	RIGHT	0.018921	0.958472	304.336
2023-11-28 21:25:13	316.122	301.208	296.155	301.025	298.627	313.48	300.696	0.0334166	0.0142377	0.00765103	0.0178161	0.0212745	0.023892	0.0249016	0.884016	0.966344	0.992437	0.955607	0.924674	0.98057	0.931371	FIXED	RIGHT	0.0204556	0.94786	303.902
2023-11-28 21:25:14	323.584	319.995	298.499	300.659	299.414	315.967	299.561	0.030554	0.0144829	0.00902137	0.0166952	0.0198632	0.0265979	0.0228211	0.890418	0.992084	0.990984	0.965333	0.949042	0.977537	0.920323	FIXED	RIGHT	0.0200051	0.955103	308.24
2023-11-28 21:25:17	313.916	300.366	296.32	300.952	296.924	316.425	303.058	0.0258699	0.0137447	0.00938553	0.0220886	0.020792	0.0257488	0.0244595	0.926207	0.986443	0.986057	0.929512	0.932203	0.978106	0.939283	FIXED	RIGHT	0.0202984	0.953973	303.994
2023-11-28 21:25:18	300.989	322.137	299.972	300.623	301.904	303.369	303.525	0.025272	0.0147214	0.0135402	0.0151376	0.0220005	0.026298	0.024242	0.923268	0.969368	0.98299	0.97568	0.915566	0.976197	0.941625	FIXED	RIGHT	0.0201731	0.954956	304.646
2023-11-28 21:25:19	306.985	302.124	298.23	299.561	300.185	322.211	299.702	0.0282471	0.0148337	0.0106309	0.0173031	0.0218124	0.0250651	0.0244852	0.894225	0.975994	0.991962	0.957479	0.920225	0.973332	0.9476	FIXED	RIGHT	0.0203396	0.951545	304.142
2023-11-28 21:25:22	323.145	305.054	290.405	299.634	304.752	305.347	299.652	0.034137	0.0151907	0.0112939	0.0151733	0.0244455	0.0286846	0.0232246	0.900466	0.978188	0.980823	0.969176	0.898112	0.976747	0.940235	FIXED	LEFT	0.0217357	0.949107	303.998
2023-11-28 21:25:23	315.674	327.96	288.647	307.947	294.891	297.07	290.845	0.0143538	0.0140617	0.0127562	0.0112374	0.0132087	0.0274408	0.0196703	0.977272	0.980472	0.970859	0.988293	0.978345	0.966845	0.979325	FIXED	LEFT	0.0161041	0.977344	303.291
2023-11-28 21:25:26	301.428	302.783	290.442	303.298	302.563	306.445	308.276	0.0252345	0.0183051	0.00785417	0.0197839	0.0135187	0.0289981	0.0237621	0.883284	0.958783	0.986781	0.952135	0.976664	0.90337	0.940282	FIXED	LEFT	0.0196367	0.943043	302.177
2023-11-28 21:25:27	300.879	296.521	294.214	303.076	300.366	306.223	306.409	0.0280623	0.00873095	0.00989175	0.0180265	0.0107795	0.0275433	0.0212131	0.851934	0.988215	0.979698	0.956509	0.978095	0.899097	0.973656	FIXED	LEFT	0.0177496	0.946743	301.098
2023-11-28 21:25:30	297.29	300.732	280.737	300.238	297.217	302.325	287.036	0.0291461	0.0129123	0.0130725	0.0157767	0.0119616	0.0247519	0.0255002	0.838163	0.972073	0.97354	0.970268	0.97536	0.911871	0.956378	FIXED	LEFT	0.0190173	0.942522	295.082
2023-11-28 21:25:31	298.535	301.611	299.927	304.248	296.887	309.778	300.732	0.0271374	0.0159977	0.00963564	0.0179497	0.012323	0.0336674	0.0247745	0.867997	0.976132	0.982734	0.968984	0.972929	0.857923	0.948262	FIXED	LEFT	0.0202122	0.93928	301.674
2023-11-28 21:25:33	298.608	301.373	300.513	301.611	293.445	322.874	299.048	0.0278661	0.0136708	0.0138392	0.0194579	0.0111331	0.0279684	0.0230877	0.849076	0.967077	0.964191	0.960817	0.977748	0.894412	0.96478	FIXED	LEFT	0.0195747	0.939729	302.496
2023-11-28 21:25:33	297.528	301.373	298.206	300.883	297.034	304.761	317.532	0.0271233	0.0136708	0.00803944	0.0170014	0.0140881	0.0309383	0.0185548	0.878147	0.967077	0.988991	0.972429	0.965206	0.888892	0.976247	FIXED	LEFT	0.018488	0.948141	302.474
2023-11-28 21:25:37	299.854	322.119	298.244	303.25	296.265	306.189	298.389	0.0221836	0.0165106	0.00768388	0.0146138	0.0160816	0.0308362	0.0223926	0.92717	0.96343	0.989835	0.967886	0.9555	0.914495	0.96605	FIXED	LEFT	0.0186146	0.954909	303.473
2023-11-28 21:25:38	314.502	303.882	301.355	301.575	293.976	306.885	299.194	0.0287798	0.0138612	0.00716667	0.0162433	0.0109499	0.031352	0.0229724	0.835893	0.971289	0.991754	0.96593	0.981281	0.871458	0.965673	FIXED	LEFT	0.0187608	0.940468	303.053
2023-11-28 21:25:40	297.079	324.28	307.031	298.462	292.731	305.621	301.245	0.0246787	0.0155053	0.0090292	0.014587	0.0075806	0.0319665	0.0226029	0.890114	0.971362	0.987219	0.968365	0.990721	0.882682	0.963009	FIXED	LEFT	0.0179929	0.950496	303.779
2023-11-28 21:25:42	301.575	318.512	300.366	301.575	294.589	302.179	281.616	0.0253136	0.0175473	0.00993245	0.0139889	0.0117712	0.0296588	0.0238307	0.886558	0.969611	0.979379	0.976675	0.977714	0.909074	0.95502	FIXED	LEFT	0.0188633	0.950576	300.059
2023-11-28 21:25:43	300.22	302.673	298.755	302.161	299.907	319.006	308.972	0.0265071	0.0128713	0.00924991	0.0163147	0.0104413	0.032584	0.0205007	0.871313	0.986223	0.983749	0.966204	0.980688	0.919326	0.970808	FIXED	LEFT	0.0183527	0.954044	304.528
2023-11-28 21:25:45	302.948	298.425	299.963	300.948	297.729	319.782	280.362	0.0213613	0.013635	0.00987394	0.0147126	0.0130386	0.0286251	0.0266941	0.924754	0.978296	0.983511	0.973134	0.970893	0.906643	0.955197	FIXED	LEFT	0.0182772	0.956061	300.023
2023-11-28 21:25:47	298.169	300.439	313.037	300.476	291.943	300.037	298.975	0.0268665	0.0200137	0.00957529	0.0166478	0.0129996	0.0331245	0.0259258	0.877623	0.952046	0.98214	0.960137	0.970004	0.852036	0.941923	FIXED	LEFT	0.0207362	0.933702	300.439
2023-11-28 21:25:47	299.706	300.439	301.813	298.682	298.224	319.393	277.661	0.0224406	0.0200137	0.0094518	0.0223551	0.0104224	0.0296501	0.0277054	0.918777	0.952046	0.984768	0.959072	0.980348	0.889998	0.968212	FIXED	LEFT	0.0202913	0.95046	299.417
2023-11-28 21:25:51	300.128	307.068	307.324	302.563	296.942	301.538	300.073	0.0279169	0.0146856	0.00696854	0.0129982	0.00975136	0.0298559	0.0232837	0.85441	0.972961	0.990641	0.978028	0.982557	0.908871	0.955925	FIXED	LEFT	0.0179229	0.949056	302.234
2023-11-28 21:25:52	301.025	308.86	303.296	298.169	296.118	305.42	295.532	0.0262048	0.0143211	0.00707816	0.0149571	0.0139293	0.0328747	0.02302	0.879303	0.973938	0.989599	0.979142	0.967307	0.89832	0.946598	FIXED	LEFT	0.0189122	0.947744	301.203
2023-11-28 21:25:55	299.854	302.124	299.286	304.852	294.791	303.811	301.025	0.024801	0.0155202	0.00791701	0.0128372	0.0122548	0.0301862	0.0193638	0.889557	0.965492	0.988239	0.978796	0.973574	0.875019	0.982953	FIXED	LEFT	0.0175543	0.950519	300.82
2023-11-28 21:25:55	298.865	302.124	290.552	296.448	291.714	301.895	275.317	0.0248749	0.0155202	0.00967104	0.0147588	0.0118945	0.0307989	0.0221599	0.891507	0.965492	0.983742	0.973961	0.974526	0.894367	0.969636	FIXED	LEFT	0.0185255	0.950462	293.845
2023-11-28 21:25:57	301.025	301.593	299.194	303.113	294.662	301.009	304.248	0.0271725	0.0155262	0.00860498	0.0170153	0.0103632	0.0298587	0.0258752	0.859824	0.974406	0.984552	0.976318	0.980171	0.873045	0.948498	FIXED	LEFT	0.0192023	0.942402	300.692
2023-11-28 21:26:00	298.128	304.175	302.179	300.579	296.667	309.576	307.436	0.0265647	0.0152391	0.00672272	0.0188336	0.00917504	0.0296273	0.0200862	0.867293	0.973702	0.990539	0.946603	0.985488	0.914059	0.967547	FIXED	LEFT	0.0180355	0.949319	302.677
2023-11-28 21:26:01	299.854	302.747	299.723	304.614	295.166	304.234	299.413	0.0273387	0.012909	0.00836582	0.0178254	0.0166742	0.0328021	0.0206778	0.857312	0.980738	0.984707	0.966205	0.953657	0.885976	0.957236	FIXED	LEFT	0.0195133	0.940833	300.821
2023-11-28 21:26:02	285.132	301.282	298.16	299.487	299.304	324.976	300.732	0.0294677	0.0167726	0.0101049	0.0120721	0.0103497	0.0311959	0.0249728	0.82492	0.975141	0.987502	0.981553	0.980336	0.923014	0.950158	FIXED	LEFT	0.0192765	0.946089	301.296
2023-11-28 21:26:02	300.073	301.282	297.144	311.316	295.564	299.872	297.144	0.0236633	0.0167726	0.00950801	0.0147736	0.0117324	0.0336559	0.0243781	0.910747	0.975141	0.981315	0.972892	0.977517	0.880986	0.93038	FIXED	LEFT	0.019212	0.946997	300.342
2023-11-28 21:26:05	299.927	335.889	298.425	303.241	298.828	317.615	298.096	0.0269056	0.0194903	0.0103523	0.0151173	0.0120315	0.0317254	0.0235686	0.877518	0.970923	0.980102	0.964138	0.975184	0.891078	0.96407	FIXED	LEFT	0.0198844	0.946145	307.432
2023-11-28 21:26:08	304.614	301.538	298.755	300.668	300.275	307.003	300.623	0.0270046	0.0124308	0.0109474	0.0144399	0.0113962	0.0291271	0.0229253	0.866672	0.975779	0.976354	0.980369	0.976115	0.900428	0.969538	FIXED	LEFT	0.0183245	0.949322	301.925
2023-11-28 21:26:09	287.183	311.041	300.073	303.589	296.191	309.448	300.22	0.0263721	0.0231409	0.00841456	0.0147191	0.0125388	0.0324669	0.0196857	0.878133	0.950264	0.985249	0.976197	0.973685	0.85867	0.970439	FIXED	LEFT	0.0196197	0.941805	301.106
2023-11-28 21:26:09	300.586	311.041	304.834	300.989	293.079	304.834	306.445	0.0247532	0.0231409	0.00965805	0.014781	0.0135332	0.0315971	0.0260923	0.894957	0.950264	0.981032	0.975853	0.971067	0.903319	0.947985	FIXED	LEFT	0.020508	0.946354	303.115
2023-11-28 21:26:11	300.879	333.728	295.239	305.713	296.1	309.851	289.774	0.0292299	0.0189374	0.00996523	0.020943	0.0116377	0.0312002	0.0236447	0.83839	0.966644	0.98363	0.969464	0.975996	0.870266	0.958053	FIXED	LEFT	0.020794	0.937492	304.469
2023-11-28 21:26:14	299.194	302.673	306.345	305.42	298.901	302.618	297.107	0.0309317	0.0151863	0.00806468	0.0168569	0.0132516	0.0336619	0.0246052	0.80851	0.961497	0.990753	0.966184	0.968517	0.874788	0.947972	FIXED	LEFT	0.0203655	0.931174	301.751
2023-11-28 21:26:15	299.854	300.439	301.044	305.237	287.109	316.187	302.783	0.024357	0.0144456	0.00933091	0.0154551	0.0119201	0.0317829	0.0208273	0.900742	0.965389	0.984375	0.96436	0.976305	0.883257	0.973867	FIXED	LEFT	0.0183027	0.949756	301.808
2023-11-28 21:26:18	296.924	308.057	298.718	303.598	296.814	309.558	286.469	0.024989	0.0149108	0.0102334	0.0149903	0.0101299	0.0312954	0.0244445	0.888658	0.967731	0.979833	0.979068	0.981593	0.901346	0.94347	FIXED	LEFT	0.0187133	0.948814	300.02
2023-11-28 21:26:19	300.952	304.303	303.589	301.63	293.481	304.102	277.368	0.0272158	0.012974	0.00975234	0.0161987	0.0112308	0.0290974	0.0237249	0.865515	0.974186	0.984712	0.980119	0.976943	0.916111	0.974405	FIXED	LEFT	0.0185991	0.953142	297.918
2023-11-28 21:26:21	299.194	299.67	299.377	302.38	301.181	302.399	299.304	0.0254084	0.0125116	0.00693302	0.0124309	0.00689442	0.0295189	0.0215087	0.886411	0.982936	0.990932	0.973536	0.993525	0.888077	0.968328	FIXED	LEFT	0.016458	0.954821	300.501
2023-11-28 21:26:23	290.616	302.161	302.71	303.067	292.603	302.399	299.304	0.0226071	0.0161036	0.00868791	0.0151959	0.0121205	0.0295189	0.0242455	0.92292	0.96114	0.986702	0.968851	0.97734	0.888077	0.939303	FIXED	LEFT	0.0183542	0.94919	298.98
2023-11-28 21:26:25	300.439	302.417	299.634	299.414	295.532	304.248	280.591	0.0309164	0.0142131	0.00729737	0.0157497	0.0148394	0.0320903	0.0221182	0.805133	0.984596	0.990032	0.958558	0.962627	0.876376	0.959698	FIXED	LEFT	0.0196035	0.93386	297.468
2023-11-28 21:26:26	293.408	301.758	305.786	298.901	294.36	306.911	295.532	0.0265304	0.0173601	0.00925037	0.0207088	0.0111111	0.0261318	0.0263561	0.87123	0.975588	0.985541	0.949096	0.979601	0.929551	0.960023	FIXED	LEFT	0.0196355	0.95009	299.522
2023-11-28 21:26:28	301.318	294.928	299.963	300.623	300.146	307.911	299.707	0.0249546	0.0160239	0.01075	0.0149111	0.00995211	0.031233	0.0257949	0.894122	0.96551	0.98716	0.968356	0.980995	0.868892	0.95971	FIXED	LEFT	0.0190885	0.946392	300.657
2023-11-28 21:26:29	301.501	303.076	300.22	298.077	302.234	302.747	300.146	0.0260725	0.0160339	0.00693253	0.019499	0.00878613	0.0325431	0.0214052	0.881778	0.957001	0.989278	0.955742	0.985792	0.87687	0.976995	FIXED	LEFT	0.0187532	0.946208	301.143
2023-11-28 21:26:31	300.073	303.432	295.752	302.051	292.639	307.196	305.054	0.026988	0.0142984	0.0102211	0.0185807	0.0146933	0.0302219	0.0224276	0.864252	0.981123	0.980643	0.967075	0.963736	0.885444	0.964677	FIXED	LEFT	0.019633	0.94385	300.885
2023-11-28 21:26:33	299.945	323.584	299.872	302.271	300.366	301.772	228.296	0.0290195	0.0185215	0.00919227	0.0176408	0.0103133	0.0304056	0.0237505	0.830378	0.958134	0.991335	0.963109	0.980115	0.895456	0.970634	FIXED	LEFT	0.0198348	0.941309	293.729
2023-11-28 21:26:35	298.563	324.042	300.012	300.587	298.645	307.159	300.81	0.026935	0.0212928	0.0091359	0.0212397	0.013191	0.0324989	0.0219971	0.868634	0.938796	0.987481	0.93727	0.969026	0.876369	0.9525	FIXED	LEFT	0.0208987	0.932868	304.26
2023-11-28 21:26:36	289.124	301.941	293.591	298.645	295.892	316.333	300.439	0.0269048	0.0134396	0.00793733	0.0156275	0.0136171	0.0296901	0.0230937	0.879274	0.970402	0.987817	0.970673	0.968538	0.9008	0.948421	FIXED	LEFT	0.0186157	0.946561	299.424
2023-11-28 21:26:38	298.02	302.856	298.773	296.887	299.963	316.965	295.532	0.0289469	0.0143818	0.00924108	0.0158548	0.0111112	0.031685	0.0274994	0.8486	0.970014	0.988515	0.962164	0.98159	0.87433	0.939544	FIXED	LEFT	0.0198172	0.937822	301.285
2023-11-28 21:26:40	297.217	297.197	294.836	303.149	294.91	307.068	295.532	0.0255428	0.0135028	0.00816433	0.0156671	0.012124	0.0305733	0.0242408	0.88919	0.977781	0.988106	0.972287	0.974886	0.899231	0.956864	FIXED	LEFT	0.018545	0.951192	298.559
2023-11-28 21:26:42	303.076	304.028	295.929	291.522	301.025	305.2	287.256	0.0261146	0.0129957	0.00837519	0.0154643	0.0105314	0.0312168	0.0260415	0.870429	0.978164	0.98632	0.97836	0.97976	0.879903	0.95605	FIXED	LEFT	0.0186771	0.946998	298.291
2023-11-28 21:26:43	299.066	296.924	300.806	300.348	300.22	328.441	277.991	0.0230636	0.0194065	0.00910061	0.0182452	0.01506	0.0281578	0.0229562	0.915842	0.968824	0.984254	0.957986	0.960966	0.899716	0.955937	FIXED	LEFT	0.0194271	0.949075	300.542
2023-11-28 21:26:44	300.311	301.117	299.213	303.259	299.268	309.961	301.099	0.0266719	0.0124993	0.01018	0.0153068	0.0144454	0.0356008	0.0269093	0.87109	0.977935	0.980462	0.970598	0.962479	0.883186	0.948899	FIXED	LEFT	0.0202305	0.942093	302.032
2023-11-28 21:26:44	296.924	301.117	299.634	304.028	298.059	300.018	296.558	0.0218252	0.0124993	0.010831	0.0126911	0.0135235	0.0299482	0.024677	0.927865	0.977935	0.976484	0.984111	0.967826	0.925316	0.953276	FIXED	LEFT	0.0179993	0.958973	299.477
2023-11-28 21:26:47	300.568	303.204	299.935	298.096	292.9	301.63	297.473	0.0283866	0.0131771	0.0083724	0.0211861	0.0125762	0.0279708	0.0195317	0.84294	0.989623	0.985137	0.93583	0.974938	0.899441	0.966437	FIXED	LEFT	0.018743	0.94205	299.115
2023-11-28 21:26:47	301.318	303.204	300.879	296.21	299.194	305.896	294.653	0.0257965	0.0131771	0.00669907	0.014889	0.0121454	0.0320826	0.0231116	0.881107	0.989623	0.989958	0.970828	0.973262	0.900665	0.952374	FIXED	LEFT	0.0182716	0.951117	300.194
2023-11-28 21:26:50	298.938	292.822	295.972	302.051	294.36	305.896	288.794	0.0259435	0.0265965	0.0112638	0.0115337	0.0125854	0.0320826	0.0244719	0.874621	0.93549	0.990242	0.978695	0.972722	0.900665	0.953328	FIXED	LEFT	0.0206396	0.943681	296.976
2023-11-28 21:26:52	298.938	284.802	300.874	297.583	299.634	305.53	285.641	0.0239939	0.0188126	0.0068431	0.0154506	0.0134369	0.0303066	0.0243616	0.902543	0.982006	0.991828	0.965742	0.969371	0.919488	0.956575	FIXED	LEFT	0.0190293	0.955365	296.143
2023-11-28 21:26:52	291.064	284.802	300.293	302.124	301.172	348.23	298.975	0.0289159	0.0188126	0.00613809	0.0192626	0.0115514	0.0333958	0.0246202	0.836515	0.982006	0.993637	0.959658	0.976304	0.878832	0.957291	FIXED	LEFT	0.0203852	0.940606	303.809
2023-11-28 21:26:54	298.462	298.462	295.184	301.904	295.825	305.457	300.916	0.0218466	0.0181788	0.00875528	0.0174763	0.00919935	0.0263585	0.0194254	0.927742	0.96606	0.989451	0.958773	0.984729	0.934412	0.968785	FIXED	LEFT	0.01732	0.961422	299.459
2023-11-28 21:33:12	299.854	285.178	303.369	296.356	305.786	303.9	302.637	0.0436136	0.0238797	0.0148576	0.0160075	0.0351417	0.0309733	0.0199027	0.589436	0.975872	0.976474	0.992607	0.775931	0.903878	0.975583	BACK&FORTH	Idle	0.0263394	0.884254	299.583
2023-11-28 21:33:15	302.454	322.078	299.272	298.462	298.975	284.711	301.767	0.0159479	0.0214296	0.0122456	0.0169007	0.0118893	0.0274168	0.0196657	0.977707	0.952552	0.988284	0.971447	0.976701	0.962828	0.962078	BACK&FORTH	Idle	0.017928	0.970228	301.103
2023-11-28 21:33:16	305.495	300.037	299.194	298.865	291.87	302.985	291.87	0.0116644	0.0149262	0.010505	0.0107721	0.0108869	0.0296499	0.021282	0.984075	0.974898	0.98047	0.985311	0.979826	0.947368	0.960352	BACK&FORTH	Idle	0.0156695	0.973186	298.617
2023-11-28 21:33:19	306.136	299.716	304.984	311.742	299.652	302.01	303.589	0.0115644	0.0132322	0.011411	0.01365	0.0108835	0.0248604	0.0186268	0.990766	0.980139	0.98418	0.974737	0.98165	0.955118	0.974526	BACK&FORTH	Mov1	0.0148898	0.977302	303.975
2023-11-28 21:33:20	302.38	304.427	291.943	296.154	298.975	316.409	299.451	0.010391	0.0135402	0.00932759	0.0140488	0.0119427	0.023144	0.0103064	0.992068	0.969775	0.98214	0.983677	0.980137	0.954065	0.9829	BACK&FORTH	Mov2	0.013243	0.977823	301.391
2023-11-28 21:33:20	298.425	304.427	300.513	303.589	293.427	286.23	298.993	0.0128241	0.0135402	0.00902849	0.011805	0.0107438	0.0138634	0.015516	0.975999	0.969775	0.992022	0.980053	0.986305	0.973895	0.973222	BACK&FORTH	Mov2	0.0124744	0.978753	297.943
2023-11-28 21:33:24	327.687	312.635	300	300.691	299.167	298.901	327.53	0.0114409	0.0102941	0.00952256	0.0138641	0.0121017	0.0237115	0.0228986	0.994064	0.984775	0.983772	0.986631	0.978306	0.965604	0.974342	BACK&FORTH	Mov3	0.0148334	0.98107	309.516
2023-11-28 21:33:24	297.455	312.635	300.954	300.22	300.714	298.901	300.586	0.0153198	0.0102941	0.0080436	0.0123642	0.0112597	0.0237115	0.0200137	0.98131	0.984775	0.990174	0.985812	0.984033	0.965604	0.985538	BACK&FORTH	Mov3	0.0144295	0.982464	301.638
2023-11-28 21:33:30	317.574	300.092	300.87	301.685	295.898	307.544	323.218	0.0153176	0.0177456	0.00887788	0.0120984	0.0137547	0.0303215	0.0212504	0.980814	0.973686	0.98585	0.978744	0.970986	0.951929	0.984098	BACK&FORTH	Mov5	0.0170523	0.975158	306.697
2023-11-28 21:33:33	306.079	302.779	296.924	310.51	298.869	299.033	297.002	0.0130327	0.0163825	0.0119472	0.0108855	0.0102757	0.0266294	0.0183591	0.979916	0.965267	0.978889	0.98446	0.982901	0.975829	0.977579	BACK&FORTH	Mov5	0.0153589	0.977834	301.599
2023-11-28 21:33:34	317.285	309.595	299.78	300.735	300.33	295.679	299.908	0.012339	0.0119277	0.00769003	0.0116842	0.0106552	0.0144289	0.0131971	0.986984	0.987053	0.988653	0.985944	0.986544	0.972204	0.96983	BACK&FORTH	Mov6	0.0117032	0.982459	303.33
2023-11-28 21:33:38	310.144	300.146	301.465	300.916	299.46	281.726	300.846	0.0141145	0.015645	0.0127633	0.00932223	0.0108176	0.0199648	0.0189625	0.972864	0.968743	0.978012	0.988527	0.982049	0.978986	0.975457	BACK&FORTH	Mov7	0.0145129	0.977805	299.243
2023-11-28 21:33:39	298.004	300.513	298.244	301.419	295.276	304.23	303.452	0.0135857	0.0106155	0.00967176	0.0116962	0.0138317	0.0329739	0.0260379	0.988915	0.981335	0.985122	0.979466	0.968306	0.954093	0.978856	BACK&FORTH	Mov7	0.0169161	0.976585	300.162
2023-11-28 21:33:45	302.032	324.17	301.025	299.652	294.983	327.686	298.828	0.0134818	0.0174637	0.00854242	0.0161407	0.00892541	0.0285795	0.0193437	0.985855	0.975053	0.988503	0.982283	0.988147	0.944245	0.981121	BACK&FORTH	Mov9	0.0160682	0.977887	306.911
2023-11-28 21:33:46	302.307	300.366	300.183	299.03	297.29	280.591	297.29	0.0139504	0.0159901	0.0090392	0.0110861	0.0124498	0.0278243	0.0194648	0.975831	0.962854	0.985868	0.983056	0.980223	0.950148	0.977909	BACK&FORTH	Mov9	0.0156864	0.973698	296.722
2023-11-28 21:33:48	333.289	302.82	301.318	300.206	299.094	297.656	296.136	0.0144516	0.0149418	0.0102384	0.0190353	0.012213	0.0154462	0.014655	0.985995	0.966619	0.980035	0.941702	0.981925	0.965148	0.970365	BACK&FORTH	Mov10	0.0144259	0.970256	304.36
2023-11-28 21:33:51	343.799	302.939	296.947	302.124	299.81	320.599	294.58	0.0113143	0.0135306	0.00761674	0.00848608	0.0140982	0.0247668	0.0205984	0.98513	0.974142	0.989716	0.989746	0.971798	0.958311	0.979667	BACK&FORTH	Mov11	0.0143444	0.978358	308.685
2023-11-28 21:33:51	302.184	302.939	300.22	301.831	301.062	304.102	302.637	0.010667	0.0135306	0.0107867	0.0141078	0.0109174	0.0274725	0.0186774	0.981152	0.974142	0.989539	0.974247	0.981733	0.968392	0.970774	BACK&FORTH	Mov11	0.0151656	0.97714	302.139
2023-11-28 21:33:54	299.304	333.481	304.541	299.854	302.014	286.45	290.698	0.0118302	0.0197701	0.0354919	0.0381554	0.0196796	0.0331398	0.0232974	0.982459	0.973902	0.974103	0.72658	0.936599	0.949075	0.970002	BACK&FORTH	Mov12	0.0259092	0.930389	302.335
2023-11-28 21:33:58	313.953	308.203	300.659	304.944	297.29	299.561	322.375	0.0112646	0.01592	0.00703275	0.0128488	0.0138106	0.0257089	0.0191156	0.987311	0.96084	0.991432	0.980792	0.970205	0.969861	0.979829	BACK&FORTH	Mov13	0.0151002	0.977181	306.712
2023-11-28 21:33:59	303.255	290.112	294.507	300.934	302.05	304.23	297.473	0.01191	0.017124	0.0079674	0.0102722	0.0134168	0.0206895	0.016151	0.985076	0.972955	0.988872	0.986816	0.979891	0.95934	0.983343	BACK&FORTH	Mov13	0.013933	0.979471	298.937
2023-11-28 21:34:02	329.572	300.439	301.849	300.732	298.608	302.463	303.017	0.0153873	0.0134682	0.00925536	0.0140461	0.0120619	0.0153395	0.0153291	0.98923	0.973582	0.983464	0.980964	0.980271	0.963277	0.963395	BACK&FORTH	Mov14	0.0135553	0.976312	305.24
2023-11-28 21:34:04	305.505	301.465	299.561	299.341	300.421	300.737	300.288	0.00943523	0.01512	0.00812838	0.0100836	0.0130138	0.0146765	0.0161719	0.988401	0.969021	0.987221	0.987152	0.975717	0.979616	0.988858	BACK&FORTH	Mov14	0.0123756	0.982284	301.045
2023-11-28 21:34:05	304.376	306.372	294.946	301.904	300.275	310.034	301.978	0.0142476	0.0103182	0.00850864	0.0143652	0.0106563	0.0261534	0.0217836	0.97896	0.985592	0.986351	0.975684	0.984363	0.969058	0.953763	BACK&FORTH	Mov15	0.0151476	0.976253	302.841
2023-11-28 21:34:07	316.626	298.393	299.341	298.494	293.225	298.279	289.398	0.0114181	0.0123364	0.00838341	0.014917	0.0126329	0.0302402	0.0207322	0.985444	0.982921	0.985086	0.985531	0.9811	0.96928	0.971069	BACK&FORTH	Mov15	0.0158086	0.980062	299.108
2023-11-28 21:34:12	302.087	302.93	289.526	301.978	299.854	284.033	297.491	0.0149727	0.0162089	0.0123991	0.0131168	0.0134584	0.0333259	0.019253	0.968911	0.968742	0.973048	0.973488	0.972753	0.964338	0.981416	BACK&FORTH	Mov17	0.0175335	0.971814	296.843
2023-11-28 21:34:13	323.438	302.392	299.194	305.493	295.001	297.741	301.575	0.0131437	0.0143147	0.0139998	0.0114225	0.0101746	0.0253995	0.0217817	0.988436	0.987941	0.965694	0.983587	0.984912	0.9541	0.960283	BACK&FORTH	Mov17	0.0157481	0.974993	303.548
2023-11-28 21:34:17	303.955	302.472	295.441	299.615	299.996	302.637	300.879	0.0146467	0.0133156	0.00933545	0.0131453	0.0118684	0.0139403	0.0104712	0.98168	0.968877	0.990978	0.980895	0.980516	0.967976	0.985013	BACK&FORTH	Mov18	0.012389	0.979419	300.713
2023-11-28 21:34:18	303.781	305.054	296.027	298.499	300.018	301.611	302.856	0.0124213	0.013294	0.00847795	0.0124559	0.0173351	0.0259446	0.0212171	0.980963	0.972154	0.985196	0.977767	0.94963	0.950632	0.985034	BACK&FORTH	Mov19	0.015878	0.971625	301.121
2023-11-28 21:34:19	300.586	301.025	302.966	301.593	299.634	294.25	320.178	0.0132681	0.0164627	0.009263	0.0134836	0.0158136	0.0301932	0.0188477	0.983617	0.97465	0.982988	0.978023	0.959488	0.967831	0.977644	BACK&FORTH	Mov19	0.0167617	0.974891	302.89
2023-11-28 21:34:22	306.024	298.901	295.051	300.476	298.132	330.331	309.888	0.0114781	0.012192	0.0144281	0.0183807	0.0127599	0.028827	0.0245449	0.980075	0.981198	0.979995	0.95637	0.976635	0.962281	0.983765	BACK&FORTH	Mov20	0.0175158	0.974331	305.543
2023-11-28 21:34:24	311.929	292.822	293.628	300.238	305.054	309.375	302.362	0.0155037	0.0159997	0.0119148	0.0122719	0.0106879	0.0296852	0.0243417	0.965193	0.967118	0.973509	0.985032	0.981965	0.944976	0.97235	BACK&FORTH	Mov21	0.0172007	0.97002	302.201
2023-11-28 21:34:26	320.636	290.9	299.524	304.651	295.102	297.299	301.648	0.0117196	0.0211252	0.0110585	0.0176053	0.0135261	0.0269735	0.0189194	0.988968	0.978265	0.981516	0.959608	0.973639	0.957068	0.965863	BACK&FORTH	Mov21	0.0172754	0.972132	301.394
2023-11-28 21:34:28	306.444	301.794	300.558	300.787	294.699	305.83	300.007	0.0131062	0.0146164	0.00756383	0.00945405	0.0140784	0.0299609	0.015955	0.980253	0.983537	0.987349	0.988806	0.970835	0.814685	0.964519	BACK&FORTH	Mov22	0.0149621	0.955712	301.446
2023-11-28 21:34:29	303.827	302.673	312.982	281.616	295.496	302.893	301.483	0.0159763	0.00982266	0.0113042	0.015236	0.0135159	0.0153937	0.0113903	0.973441	0.983537	0.991658	0.981381	0.975999	0.96143	0.979322	BACK&FORTH	Mov22	0.0132342	0.97811	300.139
2023-11-28 21:34:32	304.651	300.073	300.366	305.2	300.22	304.907	309.045	0.0137171	0.0119933	0.0109631	0.0123811	0.0135097	0.0271577	0.0187522	0.98734	0.979931	0.980823	0.979806	0.974229	0.969388	0.989488	BACK&FORTH	Mov23	0.0154963	0.980144	303.495
2023-11-28 21:34:34	304.523	302.893	300.602	308.093	299.817	304.523	303.735	0.016487	0.0187636	0.0108047	0.0126959	0.0104398	0.0300971	0.0247886	0.978872	0.958194	0.982241	0.988808	0.982301	0.976046	0.984232	BACK&FORTH	Mov23	0.0177252	0.978671	303.455
2023-11-28 21:34:38	325.928	304.193	300.714	300.714	295.093	314.978	303.497	0.0144358	0.015984	0.00840632	0.011114	0.0103707	0.0273143	0.0205993	0.990815	0.958612	0.989327	0.983397	0.985449	0.971731	0.984194	BACK&FORTH	Mov25	0.0154606	0.980504	306.445
2023-11-28 21:34:41	322.256	318.311	299.126	298.82	295.789	292.017	302.435	0.0150337	0.0145153	0.00872885	0.0122915	0.00951813	0.0250742	0.017834	0.988755	0.970715	0.988675	0.986752	0.985764	0.955585	0.973992	BACK&FORTH	Mov25	0.0147137	0.978605	304.108
2023-11-28 21:34:45	308.835	300.165	317.11	299.844	297.437	293.683	300.797	0.0117204	0.0104655	0.013523	0.0156727	0.0159726	0.0202536	0.0133213	0.991372	0.982154	0.978005	0.9731	0.975001	0.943485	0.972254	BACK&FORTH	Mov26	0.0144184	0.973625	302.553
2023-11-28 21:34:47	324.115	302.902	309.229	300.366	296.082	305.841	299.744	0.0124096	0.0125407	0.00924606	0.0113224	0.0117809	0.0275002	0.0240162	0.980498	0.990805	0.98434	0.982642	0.983331	0.958493	0.968443	BACK&FORTH	Mov27	0.0155452	0.978365	305.468
2023-11-28 21:34:48	304.605	301.976	299.194	298.022	292.017	309.802	293.683	0.0152228	0.0165714	0.0131012	0.0148425	0.0129788	0.0330026	0.0233737	0.98316	0.970276	0.969241	0.981393	0.9716	0.961038	0.970725	BACK&FORTH	Mov27	0.0184418	0.97249	299.9
2023-11-28 21:34:52	304.12	302.234	295.203	300.806	301.117	295.459	308.496	0.0125689	0.0220656	0.00980066	0.0134775	0.0127639	0.0331576	0.0285685	0.981388	0.945137	0.984957	0.973304	0.971688	0.952218	0.976948	BACK&FORTH	Mov28	0.0189147	0.969377	301.062

## Sheet: Data Fig.9b (286nm Sample)
	Units: nm							Arbitrary units (a.u.)							Arbitrary units (a.u.)									(a.u.)	(a.u.)	(nm)
timestamp	s1_thick	s2_thick	s3_thick	s4_thick	s5_thick	s6_thick	s7_thick	s1_RMSE	s2_RMSE	s3_RMSE	s4_RMSE	s5_RMSE	s6_RMSE	s7_RMSE	s1_Rsq	s2_Rsq	s3_Rsq	s4_Rsq	s5_Rsq	s6_Rsq	s7_Rsq	Test	Subcat	AVG RMSE	AVG R2	AVG THICKNESS
2023-11-28 20:50:59	288.095	283.626	283.478	286.978	289.212	284.813	285.86	0.00997876	0.0152872	0.0119438	0.0126968	0.018989	0.0131051	0.0104069	0.983271	0.945465	0.969125	0.925116	0.963641	0.957634	0.984057	CALIBRATION	CALIB POINT	0.0132011	0.961187	286.009
2023-11-28 20:51:02	282.858	285.454	281.968	286.135	283.696	286.419	286.157	0.00991489	0.0149114	0.00990729	0.0134995	0.0117285	0.0171047	0.00973095	0.985131	0.949312	0.97427	0.973418	0.955522	0.92993	0.982349	CALIBRATION	CALIB POINT	0.0123996	0.964276	284.67
2023-11-28 20:51:04	286.768	282.93	286.07	285.157	285.791	285.651	287.082	0.0127229	0.011341	0.0150926	0.0123658	0.0108551	0.0244139	0.0103808	0.965004	0.97243	0.963623	0.974854	0.963144	0.883057	0.980468	CALIBRATION	CALIB POINT	0.0138817	0.957511	285.635
2023-11-28 20:51:06	285.884	255.574	284.429	286.244	285.302	283.486	285.917	0.0114553	0.0145908	0.0157917	0.0165829	0.0151196	0.0145762	0.0105745	0.971942	0.96349	0.949796	0.947136	0.929883	0.954127	0.981344	CALIBRATION	CALIB POINT	0.0140987	0.956817	280.977
2023-11-28 20:51:07	286.017	295.356	283.753	285.476	284.673	282.998	287.606	0.00916692	0.0205821	0.0115152	0.0145193	0.0115904	0.0212617	0.00953025	0.981218	0.932341	0.971476	0.973864	0.951551	0.903727	0.985514	CALIBRATION	CALIB POINT	0.0140237	0.957099	286.554
2023-11-28 20:51:09	285.022	283.853	287.685	286.209	286.314	293.681	285.843	0.0129743	0.0175267	0.0148203	0.0145767	0.015585	0.016081	0.0100526	0.969149	0.928872	0.950452	0.947553	0.959314	0.942284	0.981137	CALIBRATION	CALIB POINT	0.0145167	0.954109	286.944
2023-11-28 20:51:11	288.653	295.767	287.257	286.209	289.84	286.349	286.489	0.0120636	0.0226099	0.014855	0.0160905	0.0140995	0.0191433	0.00783449	0.981859	0.912394	0.957371	0.954271	0.952326	0.921777	0.98819	CALIBRATION	CALIB POINT	0.0152423	0.952599	288.652
2023-11-28 20:51:12	288.968	284.289	284.953	284.9	285.677	285.756	286.209	0.0107888	0.015828	0.00938791	0.0120278	0.0152384	0.0213173	0.0105735	0.978693	0.957444	0.97389	0.962916	0.962685	0.899158	0.976297	CALIBRATION	CALIB POINT	0.0135945	0.958726	285.822
2023-11-28 20:51:13	287.545	284.922	305.795	286.803	270.848	286.14	297.067	0.0140531	0.0172464	0.0627549	0.0163101	0.101473	0.0162583	0.0940843	0.959366	0.937824	-0.831361	-6.89081	0.939678	0.939397	-4.32049	CALIBRATION	Load position	0.0460257	-1.18091	288.446
2023-11-28 20:51:13	288.793	284.922	304.434	292.982	270.464	292.424	289.805	0.139214	0.113498	0.121261	0.102365	0.0977616	0.117462	0.0949579	-46.3117	-10.9995	-17.2623	-6.09998	-7.83946	-15.3208	-4.15553	CALIBRATION	Load position	0.11236	-15.427	289.118
2023-11-28 20:51:16	302.479	289.561	312.044	308.623	268.334	286.978	304.713	0.179824	0.113498	0.186599	0.184955	0.191269	0.180364	0.178793	-302.016	-10.9995	-425.4	-300.115	-395.955	-540.055	-460.683	CALIBRATION	Load position	0.173615	-347.889	296.105
2023-11-28 20:51:18	301.92	283.766	312.114	292.668	268.963	292.982	307.087	0.177701	0.179869	0.182833	0.179681	0.190163	0.183862	0.179266	-226.823	-229.597	-558.997	-368.834	-391.664	-415.895	-478.316	CALIBRATION	Load position	0.181911	-381.447	294.214
2023-11-28 20:51:20	298.848	311.835	307.227	331.525	275.247	214.491	305.821	0.178433	0.182443	0.187689	0.182225	0.188139	0.179823	0.179039	-147.864	-164.662	-453.516	-405.263	-638.653	-76.5736	-239.502	CALIBRATION	Load position	0.182542	-303.719	292.142
2023-11-28 20:51:22	313.86	314.209	312.673	306.947	303.896	178.752	300.104	0.180393	0.181746	0.188611	0.178654	0.186831	0.178751	0.178117	-357.311	-173.538	-182.996	-35.451	-495.821	-99.1972	-954.773	CALIBRATION	Load position	0.181872	-328.441	290.063
2023-11-28 20:51:25	299.267	304.015	324.962	301.082	275.107	321.75	303.91	0.180423	0.182029	0.186021	0.180353	0.189405	0.184692	0.176567	-170.617	-168.995	-427.423	-176.709	-481.914	-286.231	-383.284	CALIBRATION	Load position	0.182784	-299.31	304.299
2023-11-28 20:51:27	310.02	288.514	300	305.411	281.95	287.676	302.06	0.183954	0.188133	0.190151	0.18037	0.193751	0.181516	0.175174	-113.679	-172.602	-478.776	-397.271	-289.607	-596.169	-261.382	CALIBRATION	Load position	0.184721	-329.927	296.519
2023-11-28 20:51:29	304.853	299.127	311.154	299.406	265.751	357.467	310.574	0.182179	0.18257	0.186898	0.181712	0.18878	0.182768	0.177321	-310.507	-531.511	-250.288	-336.246	-471.405	-60.7529	-49.5152	CALIBRATION	Load position	0.183175	-287.175	306.905
2023-11-28 20:51:29	303.596	299.127	304.713	291.01	263.237	291.307	301.92	0.185193	0.18257	0.184923	0.182157	0.189735	0.177445	0.184015	-226.998	-531.511	-412.258	-227.533	-216.901	-349.343	-224.595	CALIBRATION	Load position	0.18372	-312.734	293.558
2023-11-28 20:51:32	303.002	296.474	291.263	265.47	271.791	357.484	304.015	0.179393	0.186077	0.185646	0.0934625	0.18712	0.184154	0.183959	-395.871	-302.501	-532.258	-271.85	0.322657	-63.3944	-412.987	CALIBRATION	Load position	0.171402	-282.648	298.5
2023-11-28 20:51:34	285.686	289.491	307.087	310.962	281.217	292.577	285.756	0.140402	0.117236	0.12177	0.0991288	0.102332	0.118241	0.0959144	-47.5901	-10.5094	-17.9406	-5.87815	-7.51264	-14.3993	-5.59235	CALIBRATION	Load position	0.113575	-15.6318	293.254
2023-11-28 20:51:36	287.676	266.938	285.5	283.486	291.097	282.858	285.93	0.0111169	0.0151921	0.0129267	0.0154381	0.0130116	0.0184202	0.0108141	0.982925	0.949028	0.966276	0.962988	0.951472	0.920987	0.977471	CALIBRATION	CALIB POINT	0.0138457	0.958736	283.355
2023-11-28 20:51:37	285.738	260.235	285.686	286.454	287.327	281.287	285.913	0.0134682	0.0167907	0.0117918	0.0125137	0.0112561	0.0178796	0.00901697	0.963706	0.944805	0.967084	0.970015	0.968005	0.934257	0.98356	CALIBRATION	CALIB POINT	0.0132453	0.961633	281.806
2023-11-28 20:51:40	285.11	265.856	285.86	286.14	297.364	285.651	285.302	0.0123618	0.0159996	0.0150304	0.0163579	0.0158114	0.014779	0.0118139	0.981603	0.951258	0.958702	0.947723	0.942756	0.948039	0.971079	CIRCULAR	Mov1	0.0145934	0.957308	284.469
2023-11-28 20:51:41	282.439	285.153	286	287.187	286.838	285.721	286.027	0.0105061	0.0172652	0.0149703	0.0166041	0.0142312	0.0146413	0.0122001	0.974479	0.954824	0.960781	0.955632	0.94432	0.949545	0.970908	CIRCULAR	Mov2	0.0143455	0.958641	285.624
2023-11-28 20:51:42	284.638	285.511	291.097	285.86	287.833	283.417	284.254	0.0103789	0.0160785	0.0121819	0.0150528	0.0143682	0.0195359	0.00774444	0.975507	0.941114	0.96026	0.970203	0.950422	0.9302	0.988238	CIRCULAR	Mov2	0.0136201	0.959421	286.087
2023-11-28 20:51:45	285.598	291.612	287.536	286.14	286.559	286.279	264.564	0.0112276	0.0228866	0.0123316	0.0124377	0.0166952	0.0185055	0.0117026	0.981773	0.916633	0.967229	0.957148	0.961723	0.927879	0.983253	CIRCULAR	Mov2	0.0151124	0.95652	284.041
2023-11-28 20:51:45	284.743	291.612	286.978	285.145	285.594	284.813	287.501	0.0107555	0.0228866	0.0213821	0.00836691	0.0188844	0.0198634	0.0104003	0.973987	0.916633	0.915843	0.928398	0.981243	0.919637	0.983825	CIRCULAR	Mov2	0.016077	0.945653	286.627
2023-11-28 20:51:47	299.93	285.729	285.878	278.319	285.651	288.793	289.194	0.0124639	0.0150224	0.0110231	0.0112651	0.00991182	0.0161962	0.0116278	0.964826	0.949884	0.972486	0.977511	0.975307	0.93798	0.982862	CIRCULAR	Mov2	0.0125015	0.965837	287.642
2023-11-28 20:51:47	284.673	285.729	282.579	287.187	285.86	286.157	285.93	0.00981796	0.0150224	0.0141537	0.00744049	0.0146153	0.0233191	0.0116052	0.975526	0.949884	0.954923	0.966821	0.987829	0.885292	0.978282	CIRCULAR	Mov2	0.0137106	0.956937	285.445
2023-11-28 20:51:51	288.758	283.94	283.277	286.14	284.864	285.729	285.686	0.0112978	0.0184102	0.00998996	0.0120225	0.0111268	0.0244113	0.0141515	0.967496	0.92981	0.980922	0.971164	0.973441	0.876867	0.95654	CIRCULAR	Mov2	0.0144871	0.950891	285.485
2023-11-28 20:51:52	287.047	299.267	282.998	287.815	284.324	286.489	286.698	0.0123157	0.0154685	0.0144642	0.00912391	0.0110013	0.0160205	0.0167899	0.938921	0.951476	0.952131	0.979234	0.978846	0.943042	0.953813	CIRCULAR	Mov2	0.0135977	0.95678	287.805
2023-11-28 20:51:54	284.254	284.254	283.731	282.902	287.815	286.908	285.721	0.0130236	0.0169135	0.00926787	0.0119182	0.0155201	0.0192387	0.0135582	0.966285	0.934445	0.977391	0.947095	0.966217	0.919908	0.961684	CIRCULAR	Mov3	0.0142057	0.953289	285.084
2023-11-28 20:51:56	286.066	278.599	284.883	286.07	289.125	286	285.974	0.0174606	0.0170839	0.013633	0.0107723	0.0120547	0.0176888	0.0147139	0.936334	0.936862	0.962381	0.97763	0.973383	0.925744	0.951598	CIRCULAR	Mov3	0.0147725	0.95199	285.245
2023-11-28 20:51:57	285.105	283.905	283.382	285.86	285.581	286.052	266.938	0.0108239	0.0177611	0.00752997	0.0102016	0.0126584	0.0190367	0.0153603	0.969796	0.939057	0.985403	0.965155	0.974345	0.920256	0.971032	CIRCULAR	Mov3	0.0133388	0.960721	282.403
2023-11-28 20:51:59	286.279	281.112	285.145	285.791	287.536	284.464	286.559	0.0115796	0.018473	0.0100252	0.0109566	0.0198632	0.016927	0.0107227	0.973805	0.935808	0.976394	0.924311	0.978071	0.941071	0.974947	CIRCULAR	Mov3	0.0140782	0.957773	285.269
2023-11-28 20:52:01	285.005	285.162	283.99	285.406	289.771	281.566	285.441	0.00981807	0.0140855	0.0141991	0.0102791	0.0155944	0.0115725	0.0106752	0.980876	0.956233	0.953968	0.947655	0.979003	0.966078	0.979375	CIRCULAR	Mov3	0.0123177	0.96617	285.192
2023-11-28 20:52:03	286.559	285.267	283.731	286.419	286.628	282.369	280.92	0.0124652	0.0127933	0.010653	0.0126668	0.0121117	0.0104258	0.0146002	0.963866	0.968517	0.973994	0.968456	0.966218	0.983162	0.961173	CIRCULAR	Mov3	0.0122451	0.969341	284.556
2023-11-28 20:52:04	283.556	286.698	287.047	285.372	286	285.703	287.074	0.0156039	0.0204228	0.00880128	0.0119013	0.012022	0.00968339	0.0094804	0.941997	0.913094	0.978446	0.975217	0.977518	0.97751	0.983152	CIRCULAR	Mov3	0.0125593	0.963848	285.921
2023-11-28 20:52:06	286.07	284.051	286	285.372	287.606	287.327	285.825	0.0157881	0.010567	0.00975033	0.0104912	0.0127026	0.0167929	0.0101805	0.952898	0.977546	0.977218	0.965048	0.98093	0.940084	0.976228	CIRCULAR	Mov4	0.0123247	0.967136	286.036
2023-11-28 20:52:08	286.646	285.241	284.952	285.858	285.599	284.813	286.978	0.0200679	0.00901141	0.0114591	0.0119255	0.0109079	0.0161906	0.0146621	0.918095	0.978	0.964224	0.975225	0.974834	0.945203	0.958005	CIRCULAR	Mov4	0.0134607	0.959084	285.726
2023-11-28 20:52:10	285.406	279.384	285.935	284.167	305.481	286.925	284.953	0.0164604	0.0113426	0.0139879	0.01165	0.013697	0.0116182	0.00963528	0.942899	0.970122	0.953486	0.968686	0.975537	0.973609	0.982155	CIRCULAR	Mov4	0.0126273	0.966642	287.464
2023-11-28 20:52:10	285.978	279.384	286.812	285.302	286.144	285.04	286.07	0.0203823	0.0113426	0.00965129	0.0160979	0.00978754	0.0115382	0.00857863	0.911022	0.970122	0.979901	0.982109	0.953656	0.988371	0.982196	CIRCULAR	Mov4	0.0124826	0.966768	284.961
2023-11-28 20:52:13	285.983	287.746	287.746	284.289	286.681	291.097	285.86	0.0120684	0.00898649	0.0074038	0.0170901	0.0187935	0.0109413	0.0114481	0.963798	0.980137	0.987787	0.933104	0.944837	0.983761	0.977753	CIRCULAR	Mov4	0.0123902	0.967311	287.057
2023-11-28 20:52:15	285.913	285.651	290.958	286.546	286.899	288.269	286.978	0.0161578	0.00866094	0.00991991	0.0237954	0.0151091	0.011829	0.0140325	0.940183	0.98385	0.977169	0.9654	0.869982	0.984939	0.982601	CIRCULAR	Mov4	0.0142149	0.957732	287.316
2023-11-28 20:52:17	285.86	285.372	288.653	286.982	283.137	273.501	288.933	0.0148874	0.0102099	0.00811884	0.0207905	0.0123286	0.0151571	0.0115237	0.953514	0.974018	0.985294	0.972322	0.9205	0.977978	0.981173	CIRCULAR	Mov4	0.013288	0.9664	284.634
2023-11-28 20:52:17	285.232	285.372	286.209	285.651	286.419	283.067	292.701	0.0130483	0.0102099	0.00929962	0.0198457	0.0157969	0.0168169	0.0119708	0.95764	0.974018	0.98065	0.954961	0.91582	0.952997	0.974369	CIRCULAR	Mov4	0.0138555	0.958636	286.379
2023-11-28 20:52:19	284.464	283.626	286.89	289.142	305.97	291.132	291.123	0.0147396	0.0165805	0.00746952	0.0249327	0.010965	0.0163051	0.0143117	0.951863	0.955672	0.987768	0.98321	0.86343	0.963879	0.967012	CIRCULAR	Mov5	0.0150434	0.953262	290.335
2023-11-28 20:52:20	286.48	281.387	286.964	288.653	286.577	287.047	288.671	0.0166072	0.0108482	0.00859282	0.0219616	0.0208539	0.016775	0.0129558	0.944091	0.975815	0.985489	0.91679	0.889887	0.970229	0.978051	CIRCULAR	Mov5	0.0155135	0.951479	286.54
2023-11-28 20:52:23	285.284	283.835	285.983	287.85	284.324	290.469	288.444	0.0172289	0.00921657	0.00705361	0.0220393	0.0166762	0.0126928	0.0128298	0.936718	0.977953	0.987915	0.947326	0.909136	0.980707	0.967341	CIRCULAR	Mov5	0.0139625	0.958156	286.598
2023-11-28 20:52:24	286.825	285.581	287.012	286.978	282.229	290.05	284.534	0.0193401	0.0158101	0.0134374	0.0193138	0.0117954	0.0118149	0.011085	0.931564	0.950983	0.964227	0.974775	0.920498	0.975621	0.975588	CIRCULAR	Mov5	0.0146567	0.956179	286.173
2023-11-28 20:52:27	274.025	283.696	285.928	285.022	285.738	285.092	291.656	0.0190567	0.0144384	0.00905496	0.020024	0.0109205	0.0152769	0.0120434	0.931584	0.953817	0.98232	0.981013	0.925474	0.971615	0.979061	CIRCULAR	Mov5	0.0144021	0.960698	284.451
2023-11-28 20:52:27	285.895	283.696	286.524	300.384	293.244	285.996	285.721	0.0190118	0.0144384	0.00715742	0.0207561	0.015064	0.0136493	0.0126998	0.92021	0.953817	0.987957	0.962415	0.941513	0.971917	0.961076	CIRCULAR	Mov5	0.0146824	0.956986	288.78
2023-11-28 20:52:29	286.489	285.005	285.607	284.056	284.18	301.117	285.956	0.0239746	0.0159453	0.0117507	0.0158379	0.013698	0.0121428	0.0173541	0.888577	0.949218	0.968038	0.979692	0.964766	0.974792	0.935153	CIRCULAR	Mov6	0.0158148	0.951462	287.487
2023-11-28 20:52:29	288.165	285.005	284.289	299.035	286.07	284.743	285.965	0.0196572	0.0159453	0.00804248	0.0164709	0.0135483	0.0110645	0.018879	0.914954	0.949218	0.982746	0.963995	0.970142	0.983211	0.926562	CIRCULAR	Mov6	0.0148011	0.955833	287.61
2023-11-28 20:52:33	286.209	283.417	289.282	283.713	288.13	291.551	285.756	0.0238155	0.00905131	0.0070607	0.0161677	0.0140915	0.0129093	0.012613	0.890805	0.982005	0.987501	0.960688	0.962583	0.981847	0.966677	CIRCULAR	Mov6	0.0136727	0.961729	286.865
2023-11-28 20:52:34	287.012	282.788	287.746	287.047	285.022	291.237	285.721	0.0221167	0.013797	0.00798326	0.0252792	0.0147157	0.0223081	0.0181188	0.897178	0.957872	0.983997	0.974462	0.880584	0.920807	0.931776	CIRCULAR	Mov6	0.0177598	0.935239	286.653
2023-11-28 20:52:34	285.232	282.788	288.165	285.372	291.726	303.881	286.18	0.0203217	0.013797	0.0109508	0.0244081	0.0212327	0.024271	0.0111467	0.917681	0.957872	0.977339	0.913656	0.885748	0.885964	0.982473	CIRCULAR	Mov6	0.0180183	0.931533	289.049
2023-11-28 20:52:38	285.948	285.581	284.673	289.107	286.454	286.209	285.93	0.0218496	0.0134202	0.012756	0.0257269	0.0193531	0.0221235	0.0150467	0.903735	0.960015	0.965048	0.923015	0.864278	0.897281	0.952122	CIRCULAR	Mov6	0.0186108	0.923642	286.272
2023-11-28 20:52:38	288.06	285.581	282.526	284.604	285.04	283.329	284.333	0.0221152	0.0134202	0.00939484	0.0255276	0.0132795	0.0222594	0.0108546	0.905975	0.960015	0.983956	0.968555	0.897806	0.914571	0.981525	CIRCULAR	Mov6	0.016693	0.944629	284.782
2023-11-28 20:52:40	283.626	284.691	286.297	282.788	289.491	291.656	285.372	0.0248153	0.01052	0.0104959	0.0257776	0.0144174	0.0262608	0.0124348	0.885134	0.977847	0.973301	0.961694	0.873006	0.866915	0.971084	CIRCULAR	Mov7	0.0178174	0.929855	286.274
2023-11-28 20:52:43	286.209	286.314	285.101	288.304	286.401	292.651	287.536	0.0221124	0.0108403	0.00772577	0.027558	0.0183021	0.0311859	0.0123176	0.9039	0.97426	0.989836	0.941528	0.849922	0.746391	0.977813	CIRCULAR	Mov7	0.0185774	0.91195	287.502
2023-11-28 20:52:44	285.131	287.222	288.025	284.381	284.988	287.42	286.489	0.0220806	0.00662376	0.00978177	0.0318672	0.0178788	0.0351043	0.0127412	0.902163	0.991947	0.980842	0.942681	0.795957	0.695489	0.97624	CIRCULAR	Mov7	0.0194397	0.897903	286.236
2023-11-28 20:52:45	264.56	287.196	286.768	290.678	285.267	297.181	288.583	0.0216075	0.00772202	0.00593847	0.0295495	0.0208041	0.0315428	0.0133215	0.917917	0.988973	0.991816	0.931126	0.822052	0.776158	0.967644	CIRCULAR	Mov7	0.0186408	0.913669	285.748
2023-11-28 20:52:45	284.115	287.196	286.978	285.214	286.236	286.421	287.761	0.0269379	0.00772202	0.0103867	0.0275614	0.0221521	0.0286228	0.0119595	0.870002	0.988973	0.97652	0.906765	0.877618	0.831152	0.970569	CIRCULAR	Mov7	0.0193346	0.917371	286.274
2023-11-28 20:52:48	284.324	286.314	286.052	284.313	286.628	286.908	286.628	0.0228857	0.0118252	0.00822443	0.0295367	0.0194334	0.0307639	0.01237	0.899085	0.974992	0.987606	0.919397	0.858671	0.780339	0.96662	CIRCULAR	Mov7	0.0192913	0.912387	285.881
2023-11-28 20:52:51	282.36	284.9	286.135	284.464	286.419	279.087	284.499	0.0269541	0.00905021	0.0077252	0.0250393	0.0178457	0.0257219	0.0124709	0.856424	0.984573	0.984487	0.939953	0.879597	0.858262	0.963634	CIRCULAR	Mov8	0.0178296	0.923847	283.981
2023-11-28 20:52:52	284.743	285.092	286.973	286.908	279.437	286.768	286.594	0.0285166	0.0106545	0.0130236	0.0229262	0.0172334	0.025044	0.0113509	0.867617	0.972546	0.968718	0.941169	0.921719	0.865502	0.970543	CIRCULAR	Mov8	0.0183927	0.929688	285.216
2023-11-28 20:52:53	287.466	285.511	283.835	295.845	283.451	308.833	286.209	0.0285845	0.0167063	0.00817526	0.0301505	0.0200977	0.0366056	0.0108075	0.861219	0.940874	0.988374	0.91272	0.819459	0.647337	0.975297	CIRCULAR	Mov8	0.0215896	0.877897	290.165
2023-11-28 20:52:56	284.608	283.91	283.958	292.022	289.282	292.494	286.332	0.0279678	0.0137132	0.0075495	0.0279407	0.0202237	0.0355318	0.0146591	0.862649	0.961054	0.98913	0.926269	0.87401	0.671572	0.955608	CIRCULAR	Mov8	0.0210837	0.89147	287.515
2023-11-28 20:52:57	283.207	285.86	286.768	285.005	285.539	287.955	285.872	0.0353956	0.00928594	0.00861805	0.0292747	0.0174963	0.0423781	0.0135935	0.798117	0.982789	0.981724	0.946689	0.834603	0.462434	0.961535	CIRCULAR	Mov8	0.0222917	0.852556	285.744
2023-11-28 20:52:58	281.95	283.626	285.651	287.674	286.84	286.628	285.878	0.0297976	0.0151756	0.0109292	0.0253052	0.0236449	0.0366044	0.011803	0.825732	0.954757	0.983384	0.923325	0.920322	0.604294	0.970226	CIRCULAR	Mov9	0.0218943	0.883149	285.464
2023-11-28 20:52:59	286.419	288.165	289.177	288.549	285.651	292.737	286.419	0.0337418	0.011371	0.0103208	0.0219407	0.0210135	0.0385725	0.0136988	0.808305	0.979601	0.9804	0.911412	0.944112	0.610842	0.962464	CIRCULAR	Mov9	0.0215227	0.885305	288.159
2023-11-28 20:53:01	243.687	285.786	285.093	283.696	288.095	276.644	286.624	0.0344486	0.0115919	0.0109772	0.025207	0.0253911	0.0423255	0.0103052	0.813476	0.970951	0.978224	0.903302	0.913252	0.461652	0.978315	CIRCULAR	Mov9	0.0228924	0.859882	278.518
2023-11-28 20:53:02	292.284	283.05	286.07	285.302	279.044	293.89	286.803	0.0308884	0.0143743	0.0103763	0.0227904	0.0300194	0.0496037	0.0138069	0.834817	0.961213	0.977377	0.832438	0.897549	0.204257	0.964312	CIRCULAR	Mov9	0.0245514	0.810281	286.635
2023-11-28 20:53:05	285.686	285.511	285.791	284.464	286.803	303.916	284.185	0.032737	0.0110356	0.0108933	0.0259106	0.0229532	0.043666	0.0145927	0.802425	0.972235	0.974053	0.924747	0.910021	0.437941	0.96123	CIRCULAR	Mov9	0.0231126	0.854665	288.051
2023-11-28 20:53:06	288.653	298.708	283.835	281.968	281.385	284.464	286.663	0.0348064	0.0127864	0.00989968	0.0239295	0.024951	0.0376057	0.018276	0.790984	0.972367	0.985158	0.87939	0.932812	0.632925	0.936722	CIRCULAR	Mov10	0.0231792	0.875766	286.525
2023-11-28 20:53:08	284.595	282.684	285.878	285.267	282.718	287.815	286.594	0.0361945	0.0159229	0.00974966	0.0251098	0.0235519	0.040596	0.0139102	0.777848	0.954981	0.980094	0.920044	0.935762	0.477483	0.959471	CIRCULAR	Mov10	0.0235764	0.857955	285.079
2023-11-28 20:53:10	274.043	285.712	283.766	309.356	267.531	285.686	285.915	0.0319366	0.0120476	0.0140426	0.0251139	0.0309809	0.0440485	0.0128113	0.823252	0.972719	0.965238	0.863258	0.923749	0.435759	0.965416	CIRCULAR	Mov10	0.0244259	0.849913	284.573
2023-11-28 20:53:11	285.022	286.692	285.93	289.212	295.007	286.978	286.009	0.0317778	0.0117416	0.014408	0.0273807	0.024606	0.0505433	0.0128293	0.816674	0.970344	0.96519	0.875536	0.846214	0.0708943	0.963493	CIRCULAR	Mov10	0.0247553	0.786906	287.836
2023-11-28 20:53:13	255.33	285.459	286.541	287.396	264.494	287.99	286.48	0.0351797	0.0178815	0.0085816	0.0247207	0.0265126	0.0442149	0.0119718	0.808518	0.935812	0.985605	0.848005	0.911197	0.439912	0.969086	CIRCULAR	Mov10	0.0241518	0.842591	279.099
2023-11-28 20:53:13	284.743	285.459	290.067	284.569	283.504	290.189	285.302	0.0316502	0.0178815	0.0119765	0.0201724	0.0233673	0.0424288	0.0142377	0.832366	0.935812	0.973747	0.913202	0.941188	0.503639	0.958347	CIRCULAR	Mov10	0.023102	0.865471	286.262
2023-11-28 20:53:16	283.975	284.743	286.978	284.115	279.419	302.81	285.895	0.030337	0.0138378	0.0137303	0.0252121	0.0277473	0.0465153	0.0129544	0.825175	0.962383	0.962009	0.878735	0.919412	0.302279	0.96373	CIRCULAR	Mov11	0.0243334	0.830532	286.848
2023-11-28 20:53:18	284.83	285.729	289.002	284.047	287.431	291.027	283.888	0.0301238	0.00982656	0.0110766	0.0310632	0.027306	0.0459812	0.0143099	0.83208	0.982107	0.979006	0.876657	0.864307	0.349977	0.956493	CIRCULAR	Mov11	0.024241	0.834375	286.565
2023-11-28 20:53:20	286.07	285.302	285.86	288.549	286.768	292.075	285.921	0.0298304	0.0101898	0.0116186	0.0271844	0.0216496	0.0450884	0.0104448	0.839802	0.977643	0.968012	0.891374	0.850066	0.379891	0.977487	CIRCULAR	Mov11	0.0222866	0.840611	287.221
2023-11-28 20:53:21	285.56	285.657	284.953	285.913	286.995	284.813	286.594	0.0318046	0.0113385	0.0113327	0.0305743	0.0228328	0.0371932	0.0131857	0.832078	0.982401	0.978517	0.921358	0.792851	0.627933	0.96137	CIRCULAR	Mov11	0.0226088	0.87093	285.784
2023-11-28 20:53:23	291.795	285.93	277.691	285.302	287.711	305.621	286.209	0.0278301	0.0150521	0.00699727	0.0268391	0.0204054	0.0309606	0.0126131	0.86856	0.950512	0.989529	0.919934	0.881778	0.763734	0.963658	CIRCULAR	Mov11	0.0200997	0.905386	288.608
2023-11-28 20:53:25	286.628	282.404	284.918	292.005	285.018	327.022	286.227	0.0275311	0.00968181	0.00724186	0.0258568	0.0240794	0.0319692	0.0120306	0.855961	0.980595	0.989961	0.889479	0.87245	0.761356	0.970745	FIXED	Idle	0.0197701	0.902935	292.032
2023-11-28 20:53:27	284.185	283.923	285.786	288.788	282.229	290.504	285.93	0.0240335	0.011916	0.0066916	0.0292607	0.0189131	0.0256336	0.0138574	0.892745	0.971701	0.989097	0.944377	0.877161	0.848025	0.959066	FIXED	Idle	0.0186151	0.926025	285.906
2023-11-28 20:53:27	285.756	283.923	287.274	276.085	287.536	285.232	284.953	0.0243947	0.011916	0.00885137	0.0219398	0.0198726	0.0171351	0.0204948	0.878074	0.971701	0.984712	0.944941	0.959006	0.951983	0.91096	FIXED	Idle	0.0178006	0.943054	284.394
2023-11-28 20:53:30	286.07	284.569	289.037	278.319	298.42	286.14	290.374	0.0240071	0.0209916	0.0132293	0.034875	0.0179956	0.0234008	0.0296982	0.881156	0.910148	0.972888	0.941939	0.849412	0.889118	0.842944	FIXED	Idle	0.0234568	0.898229	287.561
2023-11-28 20:53:31	339.591	285.022	285.022	276.364	306.633	263.744	288.933	0.196974	0.0171281	0.0117728	0.0465342	0.0162855	0.0230643	0.0258633	-205.792	0.931148	0.978776	0.94649	0.78895	0.889081	0.898467	FIXED	Idle	0.0482317	-28.6227	292.187
2023-11-28 20:53:33	304.154	282.998	288.653	270.08	299.965	284.534	289.107	0.182685	0.0138118	0.0155878	0.0427362	0.014931	0.0173606	0.027444	-1279.05	0.960618	0.946515	0.966912	0.787484	0.936875	0.901732	FIXED	Idle	0.0449366	-181.936	288.499
2023-11-28 20:53:33	271.197	282.998	289.002	276.644	300.104	285.93	286.035	0.18027	0.0138118	0.019252	0.0355088	0.0190442	0.0184493	0.027633	-227.902	0.960618	0.921713	0.976768	0.879053	0.959287	0.927169	FIXED	Idle	0.0448528	-31.7539	284.559
2023-11-28 20:53:36	286.244	297.172	305.551	277.342	285.511	293.89	285.786	0.182396	0.182893	0.0336172	0.0308497	0.0122328	0.0184838	0.0260801	-268.319	-263.105	0.706013	0.972999	0.915576	0.956175	0.93725	FIXED	Idle	0.0695075	-75.2766	290.214
2023-11-28 20:53:37	303.782	306.947	304.997	276.644	289.216	291.027	302.897	0.187062	0.186495	0.191007	0.0264223	0.0130102	0.0209863	0.192721	-245.305	-222.138	-431.694	0.97059	0.939307	0.914093	-1470.9	FIXED	Idle	0.116815	-338.174	296.502
2023-11-28 20:53:40	306.668	312.254	307.506	276.923	278.686	287.748	305.83	0.182333	0.187616	0.187633	0.0282995	0.020238	0.0363483	0.184208	-484.347	-144.207	-342.331	0.908022	0.927547	0.63214	-506.793	FIXED	Idle	0.118097	-210.744	296.516
2023-11-28 20:53:41	298.289	298.853	308.902	277.97	273.292	291.062	304.573	0.185109	0.183314	0.189078	0.028733	0.191397	0.0521709	0.177362	-273.398	-444.924	-397.628	-480.368	0.86043	0.0283324	-539.297	FIXED	Idle	0.143881	-304.961	293.277
2023-11-28 20:53:44	305.551	312.254	310.02	285.511	261.212	288.776	305.865	0.182204	0.181644	0.188945	0.0337976	0.189321	0.0543083	0.17748	-193.329	-115.71	-346.151	-197.838	0.718009	-0.0968025	-526.208	FIXED	Idle	0.143957	-196.945	295.598
2023-11-28 20:53:46	305.97	323.705	313.231	306.947	268.963	286.838	301.361	0.181778	0.186552	0.188707	0.193202	0.189432	0.182305	0.175961	-300.002	-348.793	-761.689	-208.446	-815.255	-599.474	-577.617	FIXED	Idle	0.18542	-515.897	301.002
2023-11-28 20:53:49	301.85	296.334	313.371	308.623	270.639	303.037	305.83	0.183679	0.184728	0.183893	0.184433	0.1932	0.183547	0.181875	-454.37	-126.795	-294.356	-143.123	-527.984	-729.516	-355.528	FIXED	Idle	0.185051	-375.953	299.955
2023-11-28 20:53:49	310.299	296.334	285.721	308.902	269.242	355.271	304.713	0.18559	0.184728	0.18842	0.186149	0.186969	0.182071	0.18062	-279.435	-126.795	-286.94	-143.016	-472.126	-85.2842	-330.228	FIXED	Idle	0.184935	-246.261	304.355
2023-11-28 20:53:51	326.917	306.681	292.764	295.566	268.614	294.658	303.962	0.181873	0.185175	0.187635	0.184273	0.193192	0.181852	0.177413	-220.002	-184.941	-331.151	-425.717	-472.949	-423.033	-167.254	FIXED	Idle	0.184488	-317.864	298.452
2023-11-28 20:53:54	298.272	296.893	301.588	308.064	286.838	178.706	299.267	0.181773	0.185299	0.18809	0.178213	0.189728	0.183316	0.177702	-520.769	-127.79	-595.249	-236.37	-334.245	-114.087	-356.712	FIXED	Idle	0.183446	-326.46	281.375
2023-11-28 20:53:56	339.553	298.429	326.777	306.947	275.107	304.434	290.189	0.182715	0.180964	0.184181	0.183833	0.190942	0.181655	0.177252	-184.115	-372.828	-930.442	-182.498	-529.263	-533.012	-635.722	FIXED	Idle	0.183078	-481.126	305.92
2023-11-28 20:54:00	303.456	299.127	283.905	306.389	259.467	293.681	300.104	0.17919	0.18316	0.184174	0.181301	0.194651	0.183281	0.177695	-154.113	-525.233	-1132.87	-586.29	-446.624	-165.4	-368.148	FIXED	Idle	0.18335	-482.668	292.304
2023-11-28 20:54:01	286.262	314.471	303.596	300.314	271.058	357.498	311.975	0.182441	0.188319	0.188185	0.186987	0.193156	0.181765	0.178027	-330.763	-230.605	-249.28	-412.654	-277.355	-115.74	-366.17	FIXED	Idle	0.185554	-283.224	306.453
2023-11-28 20:54:01	298.952	314.471	302.199	292.145	271.197	291.446	301.641	0.182297	0.188319	0.187456	0.177583	0.190281	0.179048	0.183012	-170.345	-230.605	-498.378	-359.347	-299.001	-752.498	-157.741	FIXED	Idle	0.183999	-352.559	296.007
2023-11-28 20:54:04	284.324	279.751	310.299	307.227	269.801	357.465	304.853	0.179115	0.185353	0.189083	0.181299	0.191847	0.182854	0.177495	-342.454	-236.582	-274.1	-193.067	-561.251	-114.194	-241.062	FIXED	Idle	0.183864	-280.387	301.96
2023-11-28 20:54:06	298.848	288.234	308.902	304.259	283.626	321.75	300.558	0.186186	0.185471	0.187217	0.182347	0.188614	0.179467	0.174576	-463.698	-521.873	-587.859	-159.387	-457.758	-127.903	-370.873	FIXED	Idle	0.183411	-384.193	300.883
2023-11-28 20:54:09	289.072	300.523	285.581	319.097	263.796	321.715	178.68	0.1829	0.18084	0.18918	0.180842	0.188207	0.180431	0.177666	-795.236	-273.166	-152.349	-244.253	-390.924	-211.619	-80.35	FIXED	Idle	0.182867	-306.842	279.781
2023-11-28 20:54:10	313.092	299.127	300.541	299.965	264.276	291.307	304.713	0.181704	0.179751	0.188972	0.196551	0.191008	0.181773	0.181662	-191.411	-273.166	-395.201	-156.354	-822.502	-627.725	-464.238	FIXED	Idle	0.185917	-418.657	296.146
2023-11-28 20:54:14	301.628	280.135	288.234	307.227	273.083	289.072	303.386	0.18193	0.181448	0.187238	0.199738	0.192033	0.176549	0.177516	-91.4304	-379.027	-1135.33	-199.151	-724.671	-88.9821	-547.325	FIXED	Idle	0.185207	-452.274	291.823
2023-11-28 20:54:15	306.668	301.658	301.78	305.551	289.352	294.379	300.104	0.180626	0.185071	0.184729	0.198974	0.205681	0.179787	0.182619	-338.356	-135.126	-683.084	-332.296	-689.541	-339.469	-183.851	FIXED	Idle	0.188213	-385.961	299.927
2023-11-28 20:54:18	301.222	297.12	304.084	281.112	275.526	288.514	303.247	0.183506	0.182497	0.186693	0.0287573	0.209525	0.0448427	0.181379	-289.278	-131.46	-303.835	-329.165	0.89991	0.396875	-171.839	FIXED	Idle	0.145314	-174.897	292.975
2023-11-28 20:54:20	299.336	314.418	311.276	278.599	284.743	301.222	301.78	0.179924	0.185027	0.191971	0.0262537	0.0878134	0.0435247	0.182619	-197.689	-174.431	-758.266	-3.09206	0.950383	0.442779	-358.429	FIXED	Idle	0.128162	-212.931	298.768
2023-11-28 20:54:20	295.775	314.418	305.9	281.322	278.075	293.716	311.486	0.182259	0.185027	0.199631	0.0258316	0.00978555	0.0338991	0.178208	-171.03	-174.431	-483.93	0.982151	0.96885	0.709919	-487.822	FIXED	Idle	0.116377	-187.793	297.242
2023-11-28 20:54:23	298.499	297.87	314.069	276.644	300.585	287.815	311.416	0.182736	0.18745	0.0676457	0.032971	0.015941	0.0224509	0.184531	-393.858	-155.745	-0.803874	0.952405	0.920039	0.934679	-562.179	FIXED	Idle	0.0991036	-158.54	298.128
2023-11-28 20:54:25	310.753	298.289	302.339	278.843	287.466	293.681	304.434	0.184953	0.19748	0.0245443	0.0349303	0.018016	0.0245567	0.190034	-262.57	-324.413	0.856096	0.964122	0.879162	0.937068	-1033.07	FIXED	Idle	0.096359	-230.916	296.543
2023-11-28 20:54:28	296.893	287.641	284.944	277.307	294.274	286.14	287.885	0.181441	0.0214857	0.0153243	0.0434371	0.0297201	0.0226774	0.0433684	-352.696	0.925678	0.974977	0.854852	0.795598	0.945886	0.77458	FIXED	Idle	0.0510649	-49.632	287.869
2023-11-28 20:54:29	310.02	285.86	283.347	281.217	299.381	304.835	285.581	0.183605	0.0194295	0.017141	0.0450591	0.0313162	0.0260992	0.0376661	-422.175	0.915303	0.975881	0.893409	0.754181	0.887518	0.806743	FIXED	Idle	0.0514738	-59.5632	292.892
2023-11-28 20:54:29	290.189	285.86	284.01	279.262	291.429	285.022	277.761	0.0760105	0.0194295	0.0194811	0.0341962	0.0251335	0.0302322	0.0317306	-2.65253	0.915303	0.957006	0.90651	0.812281	0.845242	0.887608	FIXED	Idle	0.0337448	0.381631	284.791
2023-11-28 20:54:33	285.022	291.446	283.626	280.868	299.755	286.016	286.14	0.0146142	0.0205462	0.0207581	0.0207372	0.0144721	0.0228531	0.0112514	0.962145	0.917207	0.930088	0.959376	0.915674	0.89041	0.971658	FIXED	Idle	0.0178903	0.935223	287.553
2023-11-28 20:54:34	286.489	287.868	286	286.14	287.396	285.302	286.105	0.0100236	0.0168048	0.0107461	0.0152866	0.0120822	0.0147875	0.0109688	0.981684	0.94242	0.972108	0.963638	0.952767	0.947283	0.978618	FIXED	CALIB POINT	0.0129571	0.962646	286.471
2023-11-28 20:54:35	283.696	283.835	283.137	286.993	285.843	286.628	289.666	0.0100385	0.0231267	0.0150494	0.010581	0.0129741	0.0189956	0.00968619	0.986686	0.908292	0.954058	0.970148	0.970871	0.921417	0.984733	FIXED	CALIB POINT	0.0143502	0.956601	285.685
2023-11-28 20:54:38	286.244	285.302	286.454	286.192	285.441	284.708	286.209	0.0134511	0.0213282	0.00818235	0.0126333	0.0123833	0.0178298	0.0095254	0.967799	0.918242	0.981724	0.965551	0.963261	0.926949	0.985383	FIXED	CALIB POINT	0.0136191	0.958416	285.793
2023-11-28 20:54:39	286.663	285.581	287.536	286.262	287.606	286.192	285.756	0.010171	0.0234586	0.0128324	0.0147209	0.0116659	0.0192939	0.00689255	0.981215	0.892917	0.967099	0.971247	0.930671	0.92402	0.991956	FIXED	CALIB POINT	0.0141479	0.951303	286.514
2023-11-28 20:54:39	284.813	285.581	285.092	285.825	289.107	286.349	286.489	0.0107802	0.0234586	0.0138594	0.0161373	0.0185184	0.0185408	0.00875275	0.977396	0.892917	0.964116	0.949592	0.950334	0.921382	0.985763	FIXED	CALIB POINT	0.0157211	0.948786	286.18
2023-11-28 20:54:43	290.294	282.509	286.873	287.257	286.978	283.224	286.209	0.00960083	0.0237969	0.0111982	0.0150508	0.0096081	0.0196749	0.0113601	0.980256	0.904183	0.972093	0.97801	0.95323	0.916766	0.978557	FIXED	CALIB POINT	0.0143271	0.954728	286.192
2023-11-28 20:54:44	292.153	259.467	286.419	276.329	299.895	286.489	282.574	0.00753332	0.0193157	0.0117197	0.0108237	0.0108557	0.0220032	0.00910008	0.986922	0.928567	0.970974	0.978387	0.973292	0.89789	0.986274	FIXED	CALIB POINT	0.0130502	0.96033	283.332
2023-11-28 20:54:46	286.489	284.953	286.209	286.629	286.044	290.329	285.869	0.0123066	0.0100145	0.0106685	0.0140561	0.0131269	0.0201545	0.00820841	0.982318	0.976339	0.974225	0.966802	0.952938	0.919448	0.988626	FIXED	CALIB POINT	0.0126479	0.965814	286.646
2023-11-28 20:54:48	288.165	283.923	286.628	286.14	286.349	285.744	295.461	0.00975753	0.0192031	0.0165767	0.0144174	0.0137765	0.021007	0.0116766	0.978961	0.929983	0.95221	0.966867	0.955671	0.903812	0.979817	FIXED	CALIB POINT	0.0152021	0.952474	287.487
2023-11-28 20:54:49	285.354	285.232	285.738	285.991	287.269	285.978	285.991	0.0117192	0.0131585	0.015544	0.0135567	0.0147605	0.0232363	0.00935696	0.985986	0.968756	0.951848	0.948518	0.955824	0.890806	0.986132	FIXED	CALIB POINT	0.014476	0.95541	285.936
2023-11-28 20:54:51	284.525	282.823	285.092	286.14	287.047	285.581	285.459	0.00966027	0.0151072	0.010967	0.0130488	0.0159772	0.0180004	0.0081856	0.982341	0.945679	0.976307	0.945113	0.966036	0.92861	0.99023	FIXED	CALIB POINT	0.0129923	0.962045	285.238
2023-11-28 20:54:53	284.918	283.731	285.791	285.319	286.244	285.651	286.838	0.00761969	0.014721	0.0148075	0.0161394	0.0187822	0.0174195	0.0100984	0.987733	0.948748	0.960742	0.94604	0.939537	0.935809	0.983703	FIXED	CALIB POINT	0.0142268	0.957473	285.499
2023-11-28 20:54:54	286.283	294.693	284.464	285.092	284.219	286.308	286.192	0.0169712	0.0167155	0.0121313	0.0107907	0.0171674	0.0179051	0.0104082	0.969041	0.951213	0.969046	0.933171	0.969579	0.931215	0.985379	FIXED	CALIB POINT	0.0145842	0.958378	286.75
2023-11-28 20:54:56	284.464	286.594	278.599	286.14	290.888	286.087	286.105	0.0127104	0.0182841	0.0145951	0.0148229	0.0138654	0.0182831	0.0106677	0.969302	0.924486	0.958843	0.957327	0.952995	0.924461	0.98026	FIXED	CALIB POINT	0.014747	0.952525	285.554
2023-11-28 20:54:57	288.671	296.404	284.876	289.107	286.803	286.528	288.025	0.0118972	0.0144038	0.0107098	0.0144915	0.0172183	0.0177	0.0106548	0.971937	0.966327	0.970258	0.944739	0.951019	0.932949	0.978241	FIXED	CALIB POINT	0.0138679	0.959353	288.631
2023-11-28 20:54:58	284.986	291.167	281.819	286.209	289.771	282.491	292.179	0.0119186	0.0194266	0.0127019	0.01348	0.0116136	0.0138409	0.0109676	0.976375	0.958112	0.965331	0.970668	0.959821	0.95448	0.983287	FIXED	CALIB POINT	0.0134213	0.966868	286.946
2023-11-28 20:54:59	285.93	280.17	284.884	288.287	288.339	286.768	286.192	0.00813379	0.0168021	0.0131586	0.0102312	0.019051	0.0215065	0.00946054	0.981909	0.952239	0.962517	0.926795	0.974461	0.896461	0.986377	FIXED	CALIB POINT	0.0140491	0.954394	285.796
2023-11-28 20:54:59	283.473	280.17	284.394	286.002	294.102	286.419	286.384	0.00940086	0.0168021	0.00937922	0.0114866	0.0133341	0.0177785	0.00982449	0.980624	0.952239	0.982371	0.961248	0.968414	0.927223	0.98418	FIXED	CALIB POINT	0.0125723	0.965186	285.849
2023-11-28 20:55:02	283.556	292.354	282.789	285.372	285.456	282.753	287.056	0.00817017	0.0200666	0.0150082	0.0122406	0.0114266	0.0185594	0.00975662	0.986046	0.935907	0.958195	0.96736	0.963047	0.921393	0.988155	FIXED	CALIB POINT	0.013604	0.960015	285.619
2023-11-28 20:55:02	284.569	292.354	287.554	287.327	285.267	285.441	284.324	0.0111761	0.0200666	0.0155928	0.00907911	0.0159308	0.0187661	0.00983384	0.978784	0.935907	0.954689	0.941651	0.978774	0.925905	0.986657	FIXED	CALIB POINT	0.0143493	0.957481	286.691
2023-11-28 20:55:04	290.608	284.289	287.047	286.279	294.222	283.277	285.89	0.0100735	0.0221871	0.00882614	0.0164408	0.0101316	0.0223163	0.0123319	0.982314	0.922403	0.980966	0.978408	0.944399	0.896315	0.973475	FIXED	CALIB POINT	0.0146153	0.95404	287.373
2023-11-28 20:55:06	287.623	278.04	283.626	287.257	290.748	283.451	296.578	0.0107974	0.0159432	0.0175828	0.0145973	0.0101017	0.0194723	0.0114505	0.985389	0.954595	0.952099	0.97719	0.96279	0.916791	0.978353	FIXED	CALIB POINT	0.0142779	0.961029	286.761
2023-11-28 20:55:07	285.86	282.247	283.622	285.668	285.651	289.037	286.873	0.011637	0.0173206	0.0110404	0.0123967	0.0172127	0.015721	0.0104671	0.969522	0.942312	0.970335	0.937228	0.962952	0.94918	0.980875	FIXED	CALIB POINT	0.0136851	0.958915	285.565
2023-11-28 20:55:09	285.888	281.671	284.394	286	290.12	284.185	285.756	0.00928239	0.0141479	0.0123999	0.0127149	0.0225069	0.0218783	0.0101976	0.978071	0.95344	0.964278	0.922818	0.960841	0.903531	0.981147	FIXED	CALIB POINT	0.0147326	0.952018	285.43
2023-11-28 20:55:09	285.022	281.671	289.421	285.991	285.057	285.581	287.327	0.0122593	0.0141479	0.0103996	0.0141451	0.0117995	0.0206052	0.00840876	0.974512	0.95344	0.973856	0.967614	0.956264	0.91443	0.98716	FIXED	CALIB POINT	0.0131094	0.961039	285.724
2023-11-28 20:55:12	285.965	284.394	284.813	286.262	285.022	284.848	282.579	0.009812	0.0115719	0.0125581	0.0139855	0.0167139	0.0180046	0.0128163	0.977568	0.977064	0.96589	0.941135	0.954819	0.921068	0.97463	FIXED	CALIB POINT	0.0136375	0.958882	284.84
2023-11-28 20:55:14	285.005	285.057	284.673	285.756	288.651	285.93	287.362	0.0105259	0.0238402	0.0135685	0.0121509	0.0158701	0.0236592	0.0107817	0.983075	0.915079	0.953948	0.946407	0.963488	0.883612	0.979969	FIXED	CALIB POINT	0.0157709	0.946511	286.062
2023-11-28 20:55:16	285.021	286.559	284.01	287.274	286.698	286.06	285.965	0.0121373	0.0163583	0.0110867	0.0125164	0.0154537	0.0201883	0.00998724	0.977421	0.948855	0.969562	0.954981	0.961154	0.925911	0.980815	FIXED	CALIB POINT	0.0139611	0.959814	285.941
2023-11-28 20:55:17	288.13	284.673	284.534	286.209	284.071	283.277	286.052	0.0100825	0.018946	0.013558	0.0161649	0.0164656	0.0205641	0.0104658	0.984018	0.9306	0.960088	0.94851	0.938788	0.910298	0.975575	FIXED	CALIB POINT	0.0151781	0.949697	285.278
2023-11-28 20:55:20	286.209	292.11	286.698	285.302	284.922	285.581	287.606	0.0141183	0.0141542	0.0150143	0.0115678	0.0124318	0.0156024	0.00837063	0.965424	0.966565	0.956931	0.970799	0.970175	0.947709	0.988217	FIXED	CALIB POINT	0.0130371	0.966546	286.918
2023-11-28 20:55:21	286.175	285.581	285.642	286.085	286.314	286.349	286.943	0.0152332	0.0235858	0.00875525	0.0176164	0.0118199	0.0183806	0.0093809	0.947938	0.913238	0.981674	0.962919	0.931215	0.925777	0.985089	FIXED	CALIB POINT	0.0149674	0.949693	286.156
2023-11-28 20:55:22	285.092	283.905	268.483	286.209	285.865	284.935	286.537	0.0125008	0.0178136	0.0156914	0.0141194	0.013518	0.022347	0.00843248	0.968954	0.938578	0.963337	0.96765	0.955903	0.901903	0.986709	FIXED	CALIB POINT	0.0149175	0.954719	283.004
2023-11-28 20:55:23	306.685	284.577	294.763	282.998	300.942	285.092	285.93	0.00806462	0.0133892	0.0152483	0.0170416	0.0116891	0.0215222	0.00805529	0.989194	0.956454	0.957635	0.968792	0.935908	0.898952	0.992729	FIXED	CALIB POINT	0.0135729	0.957095	291.57
2023-11-28 20:55:26	285.86	284.673	283.766	285.651	294.309	286.417	291.726	0.0115353	0.0161125	0.0173744	0.0142804	0.0182722	0.0228491	0.010737	0.976057	0.945886	0.959554	0.927522	0.958242	0.886784	0.98523	FIXED	CALIB POINT	0.0158801	0.948468	287.486
2023-11-28 20:55:26	289.002	284.673	286.768	285.372	291.726	286.349	286.838	0.00982686	0.0161125	0.0132966	0.00800054	0.0176552	0.0180261	0.00702393	0.986876	0.945886	0.963542	0.952207	0.984418	0.930681	0.991456	FIXED	CALIB POINT	0.0128488	0.965009	287.247
2023-11-28 20:55:28	286.035	283.905	285.092	286.524	284.839	285.771	286.175	0.0104266	0.0176638	0.0109419	0.0162058	0.00916932	0.0193493	0.010074	0.971843	0.935056	0.971093	0.979412	0.939689	0.917444	0.982924	FIXED	CALIB POINT	0.0134044	0.95678	285.477
2023-11-28 20:55:31	286.454	284.289	285.86	286.628	286.698	281.601	285.756	0.00773376	0.021635	0.0121371	0.0131914	0.0135624	0.0178407	0.0110959	0.985452	0.93791	0.969576	0.960951	0.958777	0.929426	0.980553	FIXED	CALIB POINT	0.0138852	0.960378	285.327
2023-11-28 20:55:31	284.394	284.289	286.561	285.214	292.179	289.386	285.791	0.0125332	0.021635	0.0129206	0.0166761	0.0137389	0.0186893	0.0106111	0.980094	0.93791	0.96902	0.956564	0.93659	0.927909	0.979105	FIXED	CALIB POINT	0.0152577	0.955313	286.831
2023-11-28 20:55:34	283.556	279.896	286.384	286.925	295.985	285.022	291.778	0.00831703	0.0138358	0.0166164	0.0215171	0.0178185	0.0206833	0.0126336	0.985724	0.965149	0.947933	0.948575	0.918166	0.907894	0.969496	FIXED	CALIB POINT	0.0159174	0.948991	287.078
2023-11-28 20:55:35	285.476	260.025	283.626	284.953	291.516	285.495	285.406	0.0135687	0.0152539	0.0143934	0.0126953	0.0155951	0.0161535	0.0102202	0.961326	0.958407	0.956813	0.949929	0.962011	0.941039	0.982597	FIXED	CALIB POINT	0.0139829	0.958874	282.357
2023-11-28 20:55:36	285.843	292.459	283.342	287.178	289.264	286.087	286.419	0.00922522	0.0203714	0.0147928	0.0105754	0.0112149	0.0185033	0.0111135	0.979149	0.928424	0.950734	0.97612	0.97196	0.922828	0.976018	FIXED	CALIB POINT	0.0136852	0.95789	287.228
2023-11-28 20:55:39	286.14	284.219	284.569	289.212	286.135	286.07	285.232	0.0134712	0.0163157	0.00991584	0.0154345	0.0173492	0.0226066	0.0107862	0.96963	0.940011	0.973779	0.938406	0.949894	0.892634	0.982963	FIXED	CALIB POINT	0.0151256	0.949617	285.94
2023-11-28 20:55:40	286.698	282.963	285.631	281.008	285.965	286.009	286.681	0.0124431	0.012527	0.0111438	0.0114995	0.0112441	0.0172451	0.00974572	0.97661	0.96625	0.973628	0.969422	0.967261	0.932352	0.982794	FIXED	CALIB POINT	0.0122641	0.966902	284.993
2023-11-28 20:55:41	285.197	268.055	281.671	273.816	288.217	284.743	285.93	0.0123716	0.0230472	0.0166833	0.00970436	0.0167734	0.0199415	0.0106208	0.963472	0.917476	0.940894	0.945914	0.977157	0.913161	0.977365	FIXED	CALIB POINT	0.0155917	0.94792	281.09
2023-11-28 20:55:44	285.965	284.019	283.085	285.895	285.965	286.419	286.489	0.0108519	0.0175082	0.012694	0.0150883	0.0147017	0.0185927	0.00992727	0.977916	0.962139	0.969011	0.950505	0.946781	0.924758	0.98109	FIXED	CALIB POINT	0.0141949	0.958886	285.405
2023-11-28 20:55:44	291.237	284.019	291.446	277.11	288.444	281.357	286.349	0.0120502	0.0175082	0.0131025	0.0115956	0.0185345	0.0152326	0.00786723	0.975167	0.962139	0.961675	0.924027	0.970572	0.954489	0.989289	FIXED	CALIB POINT	0.0136987	0.96248	285.709
2023-11-28 20:55:46	286.55	285.581	285.86	287.082	276.19	285.267	286	0.0105321	0.0203813	0.0132532	0.0153833	0.0157721	0.0149792	0.0123397	0.976903	0.938949	0.967401	0.959098	0.947232	0.94398	0.972938	FIXED	CALIB POINT	0.014663	0.958071	284.647
2023-11-28 20:55:49	290.399	285.581	283.626	286.489	290.818	285.284	288.112	0.00971213	0.0178046	0.0147208	0.012424	0.0101858	0.0208024	0.0104171	0.980126	0.940764	0.961359	0.98541	0.969038	0.906012	0.978382	FIXED	CALIB POINT	0.0137238	0.960156	287.187
2023-11-28 20:55:50	285.511	284.569	285.86	285.511	292.424	284.673	281.322	0.0146054	0.0162146	0.0113512	0.0119303	0.0115118	0.0185672	0.0094661	0.974411	0.954269	0.976533	0.972611	0.964717	0.920008	0.988306	FIXED	CALIB POINT	0.0133781	0.964408	285.696
2023-11-28 20:55:51	283.6	285.057	283.347	287.362	286	284.464	285.86	0.00929011	0.0212148	0.0137609	0.0127167	0.0132825	0.0209781	0.0112772	0.987456	0.90946	0.957447	0.967009	0.96637	0.907294	0.97527	FIXED	CALIB POINT	0.0146458	0.952901	285.099
2023-11-28 20:55:54	286.07	279.995	286.628	285.86	284.63	283.958	286.489	0.0133735	0.0156415	0.0161865	0.016326	0.0131006	0.0187548	0.0102456	0.969381	0.961386	0.951884	0.960075	0.944581	0.926328	0.983612	FIXED	CALIB POINT	0.0148041	0.95675	284.804
2023-11-28 20:55:55	285.791	297.032	286.314	284.254	285.511	287.065	286	0.0130127	0.0132306	0.0116488	0.0105675	0.0101282	0.0159031	0.00934322	0.970452	0.964553	0.971131	0.975785	0.979498	0.940674	0.980694	FIXED	CALIB POINT	0.0119763	0.96897	287.424
2023-11-28 20:55:57	285.372	284.813	286.099	284.673	287.187	287.047	285.998	0.00988855	0.0167606	0.0105904	0.0132271	0.0147145	0.0174739	0.0104197	0.97449	0.934996	0.976825	0.952597	0.960579	0.92867	0.981325	FIXED	CALIB POINT	0.0132964	0.958498	285.884
2023-11-28 20:55:57	285.738	284.813	281.165	281.461	284.534	286.419	286.02	0.00842371	0.0167606	0.0125126	0.0164085	0.0119057	0.0180247	0.0107184	0.987163	0.934996	0.961164	0.964077	0.954603	0.935686	0.979612	FIXED	CALIB POINT	0.0135363	0.959615	284.307
2023-11-28 20:56:00	286.279	283.835	282.788	287.815	291.446	285.372	289.417	0.00954249	0.0144499	0.0162404	0.0171816	0.0124613	0.0218102	0.010766	0.983502	0.949803	0.949773	0.968421	0.932682	0.90046	0.987321	FIXED	CALIB POINT	0.014636	0.953138	286.708
2023-11-28 20:56:01	285.319	285.005	285.583	286.314	286.122	284.638	286.559	0.0128397	0.0144499	0.0142294	0.0126307	0.0158958	0.0194196	0.00939427	0.975151	0.949803	0.962296	0.94091	0.962365	0.919836	0.989114	FIXED	CALIB POINT	0.0141228	0.957068	285.649
2023-11-28 20:56:04	285.372	286.015	289.875	285.022	284.743	285.511	285.95	0.0125856	0.0193127	0.0116896	0.0108656	0.0158754	0.0204509	0.0120909	0.968309	0.941069	0.962083	0.945706	0.972466	0.914341	0.971463	FIXED	CALIB POINT	0.0146958	0.953634	286.07
2023-11-28 20:56:05	284.953	287.379	281.523	286.628	294.588	284.468	286.244	0.0163623	0.0125557	0.0127306	0.0182637	0.0133373	0.0189774	0.00859192	0.955794	0.966311	0.955298	0.96374	0.926482	0.919045	0.989006	FIXED	CALIB POINT	0.0144027	0.953668	286.541
2023-11-28 20:56:08	289.701	267.078	283.626	292.987	299.092	285.511	290.625	0.0106262	0.0172267	0.0148026	0.00967032	0.0154678	0.0181869	0.0096272	0.985922	0.939482	0.964051	0.957074	0.975703	0.923707	0.982167	FIXED	FRONT	0.0136582	0.961158	286.946
2023-11-28 20:56:09	286.419	286.14	299.624	286	286.838	287.466	285.965	0.014117	0.017279	0.0112788	0.0285262	0.0133186	0.0200028	0.0110779	0.963578	0.947655	0.988745	0.976883	0.818851	0.917241	0.972292	FIXED	FRONT	0.0165143	0.940749	288.35
2023-11-28 20:56:10	285.86	282.718	284.883	284.464	274.863	285.027	292.284	0.022902	0.0108154	0.00882276	0.0281208	0.0160976	0.0194981	0.0170417	0.876356	0.975068	0.983598	0.986792	0.822322	0.925365	0.949251	FIXED	FRONT	0.0176141	0.93125	284.3
2023-11-28 20:56:13	284.499	295.81	283.067	286.628	277.599	282.683	283.277	0.0173915	0.0125685	0.0125506	0.0300854	0.0185664	0.0180939	0.0109536	0.937837	0.984783	0.98207	0.987318	0.806549	0.931709	0.971459	FIXED	FRONT	0.0171729	0.943104	284.795
2023-11-28 20:56:13	285.913	295.81	260.933	285.93	306.877	282.849	291.446	0.020044	0.0125685	0.0130754	0.029359	0.0152757	0.02684	0.0170878	0.916924	0.984783	0.971	0.9825	0.797673	0.86413	0.946041	FIXED	FRONT	0.0191786	0.923293	287.108
2023-11-28 20:56:15	287.117	267.043	285.145	292.38	296.126	286.105	288.374	0.0177346	0.019316	0.0186912	0.0304563	0.0207682	0.0186473	0.0126256	0.93721	0.94061	0.959246	0.977898	0.79643	0.926135	0.966066	FIXED	FRONT	0.0197484	0.929085	286.041
2023-11-28 20:56:18	285.808	281.405	284.778	289.421	299.476	284.647	285.843	0.016132	0.0161347	0.0125595	0.0330951	0.0191803	0.0190415	0.0127811	0.948406	0.949228	0.985459	0.985264	0.735504	0.935901	0.967657	FIXED	FRONT	0.0184177	0.929631	287.34
2023-11-28 20:56:19	286.489	291.442	284.604	288.357	289.386	286.07	286.127	0.0173132	0.013429	0.0107048	0.03146	0.0144994	0.0207659	0.0149133	0.937848	0.971851	0.979033	0.987185	0.768104	0.911417	0.951419	FIXED	FRONT	0.0175837	0.929551	287.496
2023-11-28 20:56:20	289.074	285.022	284.525	291.586	286.572	286.419	286.698	0.0180873	0.0139729	0.012502	0.0329471	0.0152693	0.0220773	0.0127847	0.934682	0.957826	0.976289	0.974636	0.739461	0.904784	0.963801	FIXED	FRONT	0.0182344	0.92164	287.128
2023-11-28 20:56:23	286.26	283.207	286.978	287.187	269.347	282.439	284.254	0.0178515	0.0103529	0.0115902	0.0299664	0.0143763	0.0210167	0.00937947	0.943839	0.976019	0.972652	0.979498	0.788119	0.914742	0.981784	FIXED	FRONT	0.0163619	0.936665	282.81
2023-11-28 20:56:24	285.406	280.414	304.364	291.935	288.309	285.86	286.497	0.0150868	0.0117538	0.0104668	0.0344079	0.0145299	0.0215474	0.00948635	0.958124	0.969619	0.987435	0.988614	0.683459	0.90388	0.978089	FIXED	FRONT	0.0167541	0.924174	288.969
2023-11-28 20:56:27	285.843	282.142	289.805	288.723	287.392	285.965	284.464	0.0192403	0.0138286	0.0124478	0.0326106	0.0148894	0.023912	0.0141936	0.925809	0.961085	0.978641	0.974499	0.754606	0.885057	0.956998	FIXED	FRONT	0.0187318	0.919528	286.334
2023-11-28 20:56:28	286.079	285.86	308.202	285.197	283.067	281.304	285.985	0.0191362	0.0114018	0.0133501	0.0310815	0.0162754	0.0231265	0.00934031	0.925859	0.970214	0.990476	0.982025	0.776382	0.893135	0.977905	FIXED	FRONT	0.0176731	0.930857	287.956
2023-11-28 20:56:28	290.155	285.86	284.887	286.244	281.509	285.223	285.668	0.0170948	0.0114018	0.0115476	0.0293545	0.0145394	0.0173726	0.0113086	0.94366	0.970214	0.987389	0.988321	0.788707	0.931907	0.967868	FIXED	FRONT	0.0160885	0.939724	285.65
2023-11-28 20:56:30	285.372	287.327	289.561	284.464	283.364	286.46	281.463	0.0175769	0.0115349	0.0100576	0.0286845	0.013332	0.0235081	0.0100156	0.936306	0.969767	0.992312	0.983506	0.815668	0.896337	0.976838	FIXED	FRONT	0.0163871	0.938676	285.43
2023-11-28 20:56:33	288.234	284.953	297.469	286.401	288.173	282.858	285.372	0.0196357	0.0135064	0.00898697	0.0320451	0.0150996	0.0262987	0.0129003	0.911939	0.963533	0.99043	0.984285	0.748539	0.875864	0.960442	FIXED	FRONT	0.0183532	0.91929	287.637
2023-11-28 20:56:33	288.653	284.953	303.322	292.563	266.065	285.441	284.254	0.017666	0.0135064	0.0130494	0.0313357	0.0132053	0.0162301	0.0139924	0.933886	0.963533	0.979863	0.987107	0.774979	0.938144	0.961711	FIXED	FRONT	0.0169979	0.934175	286.465
2023-11-28 20:56:35	286.698	287.292	269.033	282.69	286.587	285.512	284.442	0.0185765	0.0144252	0.0126465	0.0308488	0.0141282	0.018103	0.0134867	0.92262	0.966136	0.989281	0.978981	0.776607	0.92807	0.964992	FIXED	FRONT	0.0174593	0.932384	283.179
2023-11-28 20:56:38	286.349	306.04	316.792	286.628	285.86	286.14	282.599	0.0217185	0.0119798	0.0107847	0.0296642	0.0178091	0.0191599	0.0143327	0.898325	0.977288	0.985303	0.974647	0.795678	0.920381	0.956356	FIXED	FRONT	0.0179213	0.929711	292.916
2023-11-28 20:56:39	288.165	260.671	282.317	288.933	286.733	286.489	286.978	0.0207078	0.0122408	0.00989458	0.0279207	0.0142555	0.0234124	0.00916519	0.905284	0.97543	0.981524	0.986165	0.813004	0.894157	0.980731	FIXED	FRONT	0.0167996	0.933756	282.898
2023-11-28 20:56:40	287.117	284.621	291.795	287.268	291.097	286.288	286.209	0.0169603	0.0100716	0.00924832	0.0297591	0.0127394	0.0253572	0.0117223	0.943393	0.978931	0.988457	0.973974	0.80173	0.875239	0.966031	FIXED	FRONT	0.0165512	0.932536	287.771
2023-11-28 20:56:43	287.746	261.557	286.297	293.611	303.596	285.743	288.915	0.0166899	0.0128568	0.0110307	0.0319053	0.0192305	0.0213601	0.0102728	0.944459	0.971265	0.983501	0.978923	0.762561	0.91361	0.977909	FIXED	FRONT	0.0176209	0.933175	286.781
2023-11-28 20:56:44	287.685	280.414	285.956	287.257	287.257	285.441	263.586	0.0169711	0.0117457	0.0130983	0.0294907	0.015408	0.0205769	0.0114366	0.944525	0.966778	0.985182	0.975469	0.805309	0.914617	0.974032	FIXED	FRONT	0.016961	0.937988	282.514
2023-11-28 20:56:45	289.212	285.092	287.362	296.753	316.094	286.349	287.606	0.0187963	0.0107166	0.0102482	0.0311686	0.0180838	0.020799	0.0159546	0.928692	0.980012	0.982158	0.985156	0.750281	0.913131	0.946748	FIXED	FRONT	0.0179667	0.926597	292.638
2023-11-28 20:56:48	287.117	283.835	291.743	289.194	288.863	279.921	285.219	0.0166857	0.0104858	0.0102496	0.0286148	0.0162862	0.0231591	0.011292	0.946991	0.976438	0.984926	0.972457	0.798004	0.901039	0.974797	FIXED	FRONT	0.0166819	0.936379	286.556
2023-11-28 20:56:49	286.786	282.683	282.526	301.501	291.795	281.112	291.656	0.0209231	0.0112215	0.0117742	0.030146	0.0175664	0.0212883	0.0116545	0.896023	0.973304	0.991203	0.973474	0.776665	0.911371	0.981103	FIXED	FRONT	0.0177963	0.92902	288.294
2023-11-28 20:56:49	288.998	282.683	284.315	296.753	291.515	285.64	281.671	0.0201031	0.0112215	0.0136459	0.0315279	0.0175764	0.0180953	0.0115796	0.924031	0.973304	0.985111	0.961948	0.746976	0.930745	0.97103	FIXED	FRONT	0.0176786	0.927592	287.368
2023-11-28 20:56:53	289.526	285.197	286.384	308.204	315.675	286.628	283.277	0.0212707	0.00941278	0.0128245	0.0313137	0.0181198	0.0206072	0.00976743	0.908143	0.978999	0.985436	0.968659	0.76387	0.909857	0.980957	FIXED	FRONT	0.0176166	0.927989	293.556
2023-11-28 20:56:53	289.002	285.197	269.207	291.728	273.641	282.788	285.86	0.0167314	0.00941278	0.0123391	0.0268378	0.0137732	0.0238647	0.0143704	0.946391	0.978999	0.982536	0.989179	0.851026	0.892168	0.958208	FIXED	FRONT	0.0167614	0.942644	282.489
2023-11-28 20:56:57	287.82	285.965	268.966	298.813	283.521	282.788	285.232	0.0172104	0.00737295	0.013378	0.0333252	0.0113566	0.0191691	0.0161535	0.941044	0.985574	0.978698	0.988154	0.697712	0.923313	0.952253	FIXED	FRONT	0.0168522	0.923821	284.729
2023-11-28 20:56:58	285.581	283.67	283.975	285.267	286.454	267.008	284.295	0.0186434	0.00983671	0.0132228	0.0327949	0.0143918	0.0219402	0.0134301	0.931634	0.980476	0.981274	0.989062	0.740791	0.908142	0.961657	FIXED	FRONT	0.0177514	0.927577	282.321
2023-11-28 20:56:59	285.581	286.046	287.658	290.678	284.953	284.534	285.555	0.0192619	0.0108419	0.0117686	0.0317474	0.0144728	0.0205235	0.0141573	0.924781	0.971418	0.976769	0.980361	0.763157	0.898372	0.962007	FIXED	FRONT	0.0175391	0.925267	286.429
2023-11-28 20:57:02	287.248	284.743	285.363	288.933	288.025	278.337	285.921	0.0192036	0.0154019	0.0138674	0.029328	0.0192807	0.0181324	0.00915942	0.924889	0.953304	0.974032	0.974804	0.782741	0.929619	0.981802	FIXED	FRONT	0.0177676	0.931599	285.51
2023-11-28 20:57:03	285.865	281.112	292.686	296.753	267.497	287.693	290.329	0.0178562	0.0155496	0.0116125	0.0326975	0.0154791	0.0185417	0.0129594	0.93646	0.949666	0.975849	0.965588	0.743042	0.927058	0.972373	FIXED	FRONT	0.0178137	0.924291	285.991
2023-11-28 20:57:05	285.791	282.02	285.86	295.636	283.905	287.385	286.681	0.0196721	0.0134014	0.00887152	0.0339289	0.0207082	0.021119	0.0116738	0.919545	0.977264	0.991503	0.977559	0.685636	0.904391	0.968162	FIXED	FRONT	0.0184821	0.917723	286.754
2023-11-28 20:57:06	286.035	283.835	284.481	284.289	281.077	286.838	284.254	0.0183482	0.0141262	0.0116226	0.028931	0.0121944	0.0220214	0.0101771	0.933609	0.95948	0.98937	0.987885	0.815839	0.904961	0.976118	FIXED	FRONT	0.0167744	0.93818	284.401
2023-11-28 20:57:07	285.825	285.581	286.681	284.394	291.839	277.691	283.329	0.0179526	0.0145061	0.0123644	0.0286027	0.0180628	0.0212007	0.012196	0.93828	0.969233	0.974034	0.958909	0.812207	0.910387	0.972772	FIXED	FRONT	0.0178407	0.933689	285.049
2023-11-28 20:57:08	285.642	284.865	290.224	288.234	286.908	286.122	285.86	0.0211148	0.0150404	0.0100216	0.0283724	0.0138107	0.0210194	0.0134406	0.897935	0.953998	0.987409	0.979112	0.816583	0.911405	0.961309	FIXED	FRONT	0.0175457	0.929679	286.837
2023-11-28 20:57:08	286.14	284.865	286.105	291.656	285.721	285.127	280.868	0.0208494	0.0150404	0.0105219	0.0305444	0.0154775	0.0217316	0.0104254	0.901476	0.953998	0.984019	0.975246	0.770903	0.902316	0.972692	FIXED	FRONT	0.0177987	0.92295	285.783
2023-11-28 20:57:11	290.329	284.464	288.134	294.056	286.628	288.374	286.07	0.0181185	0.0133016	0.0082701	0.034587	0.0216801	0.0199674	0.0133318	0.93237	0.96245	0.991448	0.977596	0.706475	0.932107	0.959707	FIXED	FRONT	0.0184652	0.923165	288.294
2023-11-28 20:57:13	286.209	282.718	287.466	287.885	287.431	286.209	285.93	0.0167305	0.0118575	0.011552	0.0270394	0.0136248	0.0225772	0.0105266	0.946189	0.979662	0.974231	0.978858	0.850123	0.899731	0.974405	FIXED	FRONT	0.0162726	0.943314	286.264
2023-11-28 20:57:15	288.234	283.765	281.636	291.568	286.524	282.64	266.589	0.0183854	0.0109314	0.011857	0.0290593	0.0135071	0.0192878	0.0131662	0.930285	0.976457	0.988313	0.97545	0.810431	0.922402	0.969053	FIXED	FRONT	0.0165992	0.938913	282.994
2023-11-28 20:57:16	288.653	286.349	288.544	292.284	308.405	281.88	285.86	0.0183942	0.0136159	0.0114001	0.0329961	0.0171412	0.0191466	0.0113942	0.930653	0.977546	0.98318	0.971969	0.732846	0.928609	0.974864	FIXED	FRONT	0.0177269	0.928524	290.282
2023-11-28 20:57:17	286.035	285.092	285.756	284.464	283.067	285.319	289.212	0.0179628	0.0104592	0.00954005	0.0306699	0.015476	0.0191633	0.0152265	0.932585	0.97455	0.984997	0.961694	0.776481	0.925799	0.949791	FIXED	FRONT	0.0169283	0.929414	285.564
2023-11-28 20:57:20	285.913	284.953	282.229	288.269	283.139	286	286	0.0172309	0.015008	0.0137014	0.0296366	0.0171052	0.0236123	0.0116713	0.944343	0.964365	0.986635	0.979549	0.791774	0.917847	0.970009	FIXED	FRONT	0.0182808	0.93636	285.215
2023-11-28 20:57:21	290.399	282.16	283.696	295.426	284.569	286.244	285.232	0.0167977	0.0111898	0.0127323	0.033461	0.0175539	0.016988	0.00991268	0.946543	0.976281	0.97404	0.985375	0.705073	0.948136	0.975114	FIXED	FRONT	0.0169479	0.93008	286.818
2023-11-28 20:57:21	285.895	282.16	285.799	290.678	287.266	290.381	282.02	0.0197407	0.0111898	0.0124304	0.0306887	0.0148475	0.0265031	0.00937272	0.921626	0.976281	0.980289	0.9768	0.783967	0.87311	0.979651	FIXED	FRONT	0.0178247	0.927389	286.314
2023-11-28 20:57:23	292.459	284.638	285.476	327.964	259.816	288.522	285.302	0.0176736	0.0119943	0.0129493	0.0326031	0.013871	0.0215269	0.014031	0.942932	0.970301	0.982895	0.990631	0.750605	0.903999	0.957056	FIXED	FRONT	0.017807	0.928346	289.168
2023-11-28 20:57:23	287.117	284.638	290.521	294.438	299.389	280.257	285.372	0.0187307	0.0119943	0.0102323	0.0341825	0.0162328	0.0211127	0.0147012	0.923238	0.970301	0.988031	0.979964	0.69611	0.91488	0.95278	FIXED	FRONT	0.0181695	0.917901	288.819
2023-11-28 20:57:27	287.399	283.835	286.628	294.658	288.934	289.002	285.651	0.0185751	0.010259	0.0108115	0.0299632	0.0176648	0.0204179	0.0127769	0.928249	0.980759	0.98482	0.965835	0.797271	0.919045	0.96707	FIXED	FRONT	0.0172098	0.934721	288.015
2023-11-28 20:57:28	289.907	281.121	292.267	283.591	284.534	284.569	285.447	0.0188226	0.0142768	0.0135037	0.0303645	0.0202545	0.0197872	0.014339	0.916761	0.964723	0.977091	0.970734	0.77513	0.91869	0.959593	FIXED	FRONT	0.018764	0.926103	285.919
2023-11-28 20:57:28	285.791	281.121	284.534	284.891	314.244	295.985	286.148	0.0190478	0.0142768	0.00986871	0.0301671	0.0213277	0.0225545	0.0155675	0.920404	0.964723	0.990181	0.958086	0.778929	0.899013	0.950759	FIXED	FRONT	0.0189729	0.923156	290.388
2023-11-28 20:57:31	285.965	264.215	286.009	296.02	286.269	281.392	286.07	0.0184618	0.0143305	0.0138308	0.0295465	0.0178756	0.0258082	0.0161462	0.930555	0.965276	0.978889	0.977732	0.786064	0.885183	0.94625	FIXED	FRONT	0.0194285	0.924278	283.706
2023-11-28 20:57:33	286.986	281.776	284.813	283.067	299.864	282.858	287.885	0.0219423	0.0153619	0.0104105	0.0330286	0.0164002	0.0193312	0.0190036	0.886617	0.952538	0.987576	0.983402	0.725202	0.915766	0.92875	FIXED	FRONT	0.0193541	0.911407	286.75
2023-11-28 20:57:35	285.895	286.14	284.499	283.87	292.389	287.396	285.511	0.0184686	0.0095806	0.0149376	0.0303432	0.0197606	0.0242898	0.00774634	0.928515	0.980597	0.974645	0.97371	0.773816	0.885564	0.984734	FIXED	FRONT	0.0178753	0.928797	286.529
2023-11-28 20:57:37	290.469	277.97	281.365	284.045	283.216	287.143	285.843	0.0187567	0.0133422	0.010659	0.0310989	0.0176074	0.0194951	0.0114598	0.93048	0.967902	0.991089	0.973975	0.771452	0.920096	0.973102	FIXED	FRONT	0.0174885	0.932585	284.293
2023-11-28 20:57:38	285.581	285.175	285.965	284.813	276.94	286	285.232	0.0184488	0.0111507	0.0108368	0.0297635	0.0151893	0.0209279	0.0126897	0.932687	0.97523	0.984142	0.991413	0.81792	0.905935	0.963204	FIXED	FRONT	0.0170009	0.938647	284.244
2023-11-28 20:57:40	285.372	274.267	289.282	286.209	303.439	286.419	286.995	0.0197999	0.0143574	0.00974366	0.0319109	0.0120832	0.0236301	0.00963711	0.921524	0.959871	0.983707	0.985995	0.764642	0.892593	0.977786	FIXED	BACK	0.0173089	0.926588	287.426
2023-11-28 20:57:42	285.476	286.559	286.873	286.14	290.678	284.464	286.489	0.0126439	0.017011	0.0121891	0.0160162	0.0214223	0.0236707	0.00958771	0.973785	0.946952	0.976739	0.897719	0.943457	0.885292	0.986725	FIXED	BACK	0.0160773	0.944381	286.668
2023-11-28 20:57:44	285.057	286.349	284.499	286.244	285.581	285.984	290.888	0.0145385	0.0173663	0.0140657	0.0177591	0.019483	0.0195539	0.0568072	0.96648	0.945952	0.9569	0.935954	0.934064	0.918042	-0.1632	FIXED	BACK	0.0227962	0.784885	286.372
2023-11-28 20:57:44	285.511	286.349	281.287	286.14	254.858	290.818	288.514	0.0187267	0.0173663	0.0170734	0.0148314	0.0170755	0.0202855	0.0558842	0.943506	0.945952	0.948279	0.96436	0.964938	0.952081	-0.185259	FIXED	BACK	0.0230347	0.790551	281.925
2023-11-28 20:57:46	286.524	286.14	287.658	286.209	283.347	287.466	308.518	0.0162853	0.0179921	0.0108998	0.0115193	0.0224073	0.0179238	0.060383	0.957297	0.963392	0.97513	0.959904	0.969471	0.956238	-0.633484	FIXED	BACK	0.0224872	0.735421	289.409
2023-11-28 20:57:47	287.466	284.848	289.037	282.02	289.212	287.082	289.771	0.0165075	0.0167513	0.0101867	0.0117271	0.0140486	0.0163394	0.0537732	0.956388	0.976584	0.978793	0.978934	0.982641	0.954682	-0.00870721	FIXED	BACK	0.0199048	0.831331	287.062
2023-11-28 20:57:47	287.466	284.848	289.037	282.02	289.212	287.082	289.771	0.0165075	0.0167513	0.0127883	0.0120677	0.0140486	0.0184067	0.0537732	0.956388	0.976584	0.978793	0.978934	0.982641	0.954682	-0.00870721	FIXED	BACK	0.0206205	0.831331	287.062
2023-11-28 20:57:50	288.985	282.788	285.878	285.389	286.628	286.834	290.189	0.0168072	0.0187492	0.0152255	0.012658	0.0208728	0.0173767	0.0609652	0.963104	0.949489	0.975456	0.933422	0.97225	0.95755	-0.520106	FIXED	BACK	0.0232364	0.74731	286.67
2023-11-28 20:57:51	288.042	285.897	285.965	274.444	290.958	279.995	289.84	0.0135881	0.0186465	0.00823035	0.011129	0.0167373	0.0193604	0.0587528	0.96541	0.946468	0.987477	0.958453	0.980594	0.934885	-0.401497	FIXED	BACK	0.0209207	0.767398	285.02
2023-11-28 20:57:54	289.98	283.761	285.232	286.628	281.933	293.262	322.326	0.0162326	0.0183078	0.0130848	0.0107986	0.0159805	0.0203884	0.0594506	0.97152	0.950778	0.973673	0.966028	0.974364	0.934921	-0.449371	FIXED	BACK	0.0220348	0.760273	291.875
2023-11-28 20:57:55	285.651	270.22	285.599	287.519	287.885	336.692	288.095	0.0148804	0.0216418	0.0104974	0.00973113	0.0119195	0.0204059	0.0573938	0.964356	0.937802	0.983768	0.974702	0.983626	0.946399	-0.260683	FIXED	BACK	0.0209243	0.789996	291.666
2023-11-28 20:57:55	289.356	270.22	286.974	288.645	286.419	286.209	298.952	0.0175359	0.0216418	0.0128923	0.0112225	0.0204184	0.0183584	0.0572726	0.949662	0.937802	0.973081	0.947708	0.977946	0.94572	-0.326795	FIXED	BACK	0.0227631	0.77216	286.682
2023-11-28 20:57:58	289.212	284.315	286.978	285.791	281.688	282.491	290.757	0.013673	0.0165958	0.0127011	0.0105722	0.0189808	0.0181173	0.0580556	0.973472	0.953705	0.976552	0.953621	0.978319	0.955336	-0.349281	FIXED	BACK	0.0212423	0.777389	285.89
2023-11-28 20:58:00	290.05	285.057	271.267	285.439	292.284	289.491	288.007	0.0145521	0.0142477	0.0133265	0.0138025	0.0194129	0.0158461	0.054522	0.962051	0.960719	0.976458	0.951978	0.96918	0.966869	-0.120791	FIXED	BACK	0.0208157	0.809495	285.942
2023-11-28 20:58:01	285.93	284.743	276.591	285.441	286.594	303.631	287.946	0.0176426	0.0138371	0.0115036	0.0129494	0.0176999	0.0169954	0.0565738	0.950983	0.965477	0.981974	0.958632	0.970637	0.955099	-0.199339	FIXED	BACK	0.0210288	0.797638	287.268
2023-11-28 20:58:03	285.092	296.543	283.696	285.337	292.284	283.835	306.738	0.0141821	0.0157195	0.0129835	0.0139684	0.0166965	0.0197704	0.0584516	0.965489	0.972928	0.97575	0.960754	0.963571	0.937973	-0.425433	FIXED	BACK	0.0216817	0.764433	290.504
2023-11-28 20:58:05	290.224	285.546	284.743	286.07	268.055	292.843	289.84	0.0192967	0.0155049	0.0089237	0.0143741	0.0154494	0.017072	0.0582571	0.932324	0.955644	0.986509	0.964345	0.966548	0.957714	-0.411967	FIXED	BACK	0.0212683	0.764445	285.332
2023-11-28 20:58:06	286.105	286.559	284.944	282.614	290.975	282.771	323.146	0.0163529	0.0141597	0.0154162	0.0129951	0.0107164	0.0201221	0.0573185	0.960049	0.955255	0.972784	0.977539	0.969682	0.938393	0.212782	FIXED	BACK	0.0210116	0.855212	291.016
2023-11-28 20:58:08	287.501	286.07	287.92	276.713	280.03	290.992	306.738	0.0136369	0.016581	0.0130512	0.0124334	0.0112567	0.01973	0.0580799	0.971933	0.963949	0.971726	0.976987	0.978664	0.936919	-0.499794	FIXED	BACK	0.0206813	0.757198	287.995
2023-11-28 20:58:10	288.128	286.051	285.616	287.266	286.044	283.207	290.347	0.0137013	0.0175366	0.0131496	0.0115017	0.0165558	0.0179727	0.0579516	0.973163	0.967552	0.972463	0.955071	0.974703	0.948528	-0.32268	FIXED	BACK	0.0211956	0.781257	286.666
2023-11-28 20:58:11	285.581	283.626	297.835	284.673	284.097	286.908	306.668	0.0131485	0.020307	0.0157628	0.0102906	0.0184289	0.0198851	0.059141	0.968466	0.955031	0.974481	0.926805	0.982305	0.930412	-0.540814	FIXED	BACK	0.0224234	0.742384	289.913
2023-11-28 20:58:13	288.234	289.875	290.268	286.751	288.828	287.815	292.974	0.0151005	0.0185477	0.0145215	0.0120618	0.0199885	0.0173608	0.0547109	0.956571	0.946671	0.966639	0.947088	0.974088	0.933024	-0.0708645	FIXED	BACK	0.021756	0.807602	289.249
2023-11-28 20:58:14	286.768	286.751	286.298	286.681	287.606	290.05	288.13	0.0173751	0.0146504	0.0109041	0.0123682	0.0180757	0.0193918	0.0553051	0.948683	0.97523	0.977594	0.950635	0.972508	0.927866	-0.103993	FIXED	BACK	0.0211529	0.806932	287.469
2023-11-28 20:58:16	284.272	286.559	286.895	283.277	286.698	285.232	308.274	0.0177061	0.019969	0.0140229	0.0136171	0.0205076	0.0214194	0.0602393	0.945654	0.964151	0.974028	0.950709	0.961067	0.928727	-0.647567	FIXED	BACK	0.0239259	0.725253	288.744
2023-11-28 20:58:18	284.569	275.16	286.358	286.07	288.933	286.105	289.561	0.0122274	0.0178696	0.0111447	0.0117625	0.0161638	0.0172018	0.0587476	0.973103	0.966876	0.980079	0.95316	0.975718	0.95522	-0.31166	FIXED	BACK	0.0207311	0.784642	285.251
2023-11-28 20:58:20	287.187	282.16	287.955	287.187	284.883	288.968	310.438	0.0168656	0.0172861	0.0151852	0.0111956	0.0182185	0.0174974	0.0552722	0.955659	0.955187	0.963115	0.954604	0.979113	0.965769	-0.216333	FIXED	BACK	0.0216458	0.793874	289.825
2023-11-28 20:58:20	288.165	282.16	286.733	286.978	293.89	286.279	301.222	0.014971	0.0172861	0.0129199	0.0129155	0.0152113	0.0182304	0.0595737	0.965582	0.955187	0.978105	0.97055	0.96401	0.94665	-0.544362	FIXED	BACK	0.0215868	0.74796	289.347
2023-11-28 20:58:23	286.116	285.686	290.338	286.978	284.045	291.184	290.635	0.0137499	0.0172501	0.0131029	0.0108266	0.0147226	0.019614	0.0619037	0.968187	0.960265	0.984947	0.956659	0.984407	0.934648	-0.716988	FIXED	BACK	0.0215957	0.724589	287.854
2023-11-28 20:58:23	287.641	285.686	286.279	287.111	294.431	284.15	298.324	0.0122453	0.0172501	0.0108214	0.0127514	0.0157194	0.0201734	0.0604669	0.970881	0.960265	0.972584	0.97206	0.967437	0.952109	-0.683551	FIXED	BACK	0.0213469	0.730255	289.089
2023-11-28 20:58:27	285.127	281.549	288.514	284.953	291.568	285.808	289.491	0.0156907	0.0188496	0.0125233	0.00860977	0.019702	0.0167348	0.0572533	0.947184	0.967407	0.98418	0.910674	0.986166	0.956118	-0.377707	FIXED	BACK	0.0213376	0.767717	286.716
2023-11-28 20:58:28	285.546	279.611	283.844	285.302	294.519	284.237	289.491	0.0125893	0.0144403	0.00808224	0.0124841	0.01478	0.0184407	0.0557762	0.973142	0.965122	0.991407	0.952584	0.969151	0.951367	-0.155284	FIXED	BACK	0.0195133	0.806784	286.079
2023-11-28 20:58:28	287.362	279.611	290.12	287.327	286.943	286.733	303.316	0.0137825	0.0144403	0.0089384	0.0142602	0.0191076	0.0183347	0.0595222	0.963002	0.965122	0.986291	0.950314	0.952958	0.946795	-0.410948	FIXED	BACK	0.021198	0.764791	288.773
2023-11-28 20:58:32	286.489	284.254	287.903	286.14	283.975	289.299	290.128	0.0121083	0.0171778	0.00934319	0.0111673	0.0133246	0.0205223	0.0602498	0.969707	0.94504	0.985984	0.981132	0.975906	0.938081	-0.582461	FIXED	BACK	0.0205562	0.74477	286.884
2023-11-28 20:58:33	287.187	283.067	285.668	285.337	290.608	290.888	290.888	0.0170374	0.0173182	0.0114378	0.0123861	0.017878	0.0186085	0.0576396	0.945811	0.951616	0.982623	0.963324	0.981837	0.943238	-0.379894	FIXED	BACK	0.0217579	0.769793	287.663
2023-11-28 20:58:34	289.954	291.608	289.068	285.546	285.127	291.479	290.482	0.0159184	0.0167507	0.013602	0.0130743	0.0143769	0.0204659	0.0566913	0.962061	0.945994	0.973512	0.976703	0.967033	0.939392	-0.20024	FIXED	BACK	0.0215542	0.794922	289.038
2023-11-28 20:58:36	287.257	287.111	288.13	285.722	286.698	285.686	320.572	0.016605	0.0209134	0.0109504	0.0139784	0.0196384	0.0200636	0.0579995	0.951711	0.942234	0.979117	0.955011	0.967967	0.947937	-0.375452	FIXED	BACK	0.0228784	0.766932	291.596
2023-11-28 20:58:37	286.209	294.926	290.329	285.18	286.698	285.974	312.463	0.0168781	0.0163449	0.00996638	0.00982263	0.0247242	0.0214021	0.0597271	0.948117	0.963264	0.984026	0.916161	0.983952	0.945502	-0.477546	FIXED	BACK	0.0226951	0.751925	291.683
2023-11-28 20:58:38	289.247	282.157	283.801	286.209	285.725	290.05	290.608	0.0168916	0.0143033	0.011682	0.0112616	0.0137756	0.0194757	0.0590001	0.947136	0.972646	0.982797	0.959394	0.977092	0.942242	-0.439911	FIXED	BACK	0.0209128	0.763057	286.828
2023-11-28 20:58:41	285.983	287.571	285.057	284.185	288.357	290.539	290.469	0.0177059	0.0162215	0.0192084	0.0145918	0.0106047	0.0155765	0.0559987	0.953671	0.97413	0.953598	0.979007	0.954484	0.957998	-0.198465	FIXED	BACK	0.0214153	0.796346	287.451
2023-11-28 20:58:42	290.12	286.153	285.715	281.008	292.284	288.374	290.626	0.0120219	0.0196777	0.0123249	0.011312	0.0194565	0.0183791	0.0577978	0.975165	0.957126	0.977618	0.951759	0.976305	0.955444	-0.292288	FIXED	BACK	0.0215671	0.785875	287.754
2023-11-28 20:58:43	289.352	285.197	290.085	286.978	284.909	287.606	308.182	0.0148193	0.0118031	0.00906259	0.00986864	0.0126202	0.0204729	0.0567327	0.966481	0.982371	0.982559	0.973299	0.977843	0.931131	-0.0928101	FIXED	BACK	0.0193399	0.817268	290.33
2023-11-28 20:58:44	283.102	285.581	290.364	286.628	286.401	291.376	320.624	0.0117257	0.0158687	0.0118997	0.0125866	0.0156603	0.0205781	0.0570166	0.976636	0.963367	0.974337	0.959103	0.977054	0.927751	-0.356103	FIXED	BACK	0.0207622	0.774592	292.011
2023-11-28 20:58:46	282.893	283.678	285.721	284.9	288.374	283.068	287.274	0.0145505	0.0177701	0.0101549	0.0111964	0.0155249	0.0191186	0.0596221	0.955882	0.940224	0.982124	0.963158	0.974357	0.941041	-0.329914	FIXED	BACK	0.0211339	0.775267	285.13
2023-11-28 20:58:48	285.756	288.514	286.262	279.14	290.713	284.673	290.818	0.0148955	0.0166522	0.0122257	0.0113366	0.0119216	0.0183926	0.0574903	0.962037	0.953818	0.977084	0.972371	0.974341	0.950725	-0.40788	FIXED	BACK	0.0204164	0.768928	286.554
2023-11-28 20:58:50	283.766	284.185	286.96	289.84	289.282	283.312	290.539	0.0113378	0.0192818	0.0113017	0.0130793	0.0134389	0.0210409	0.060233	0.976269	0.949241	0.978224	0.961336	0.960074	0.924669	-0.611546	FIXED	BACK	0.0213876	0.734038	286.84
2023-11-28 20:58:52	285.668	284.202	294.239	285.895	288.479	289.843	293.943	0.0173837	0.0154126	0.0107528	0.0114523	0.0198746	0.0176071	0.0544363	0.953549	0.968303	0.983616	0.935572	0.980527	0.954704	-0.0931293	FIXED	BACK	0.0209885	0.811877	288.896
2023-11-28 20:58:52	288.13	284.202	286.768	290.216	288.828	294.519	289.631	0.0177901	0.0154126	0.00907184	0.00939893	0.0227543	0.0182653	0.0600646	0.947076	0.968303	0.98637	0.946873	0.98456	0.943691	-0.494457	FIXED	BACK	0.0218225	0.754631	288.899
2023-11-28 20:58:55	295.845	296.482	284.604	286.209	283.731	287.885	290.434	0.0122888	0.0163467	0.0104349	0.0104818	0.0213584	0.0169468	0.0594336	0.977984	0.95574	0.985409	0.903717	0.977542	0.958532	-0.420511	FIXED	BACK	0.0210416	0.76263	289.313
2023-11-28 20:58:56	289.282	280.833	288.758	286.77	271.546	287.257	288.653	0.0177939	0.017519	0.0103207	0.016603	0.0163794	0.0156932	0.0602977	0.950293	0.963532	0.982228	0.961775	0.955739	0.96052	-0.455308	FIXED	BACK	0.0220867	0.759826	284.729
2023-11-28 20:58:58	285.825	282.998	285.18	290.888	289.91	286.873	304.713	0.0139971	0.0170283	0.0133567	0.0129976	0.0158638	0.0180592	0.0588875	0.9651	0.970934	0.976405	0.961898	0.961765	0.946936	-0.410839	FIXED	BACK	0.0214557	0.767457	289.484
2023-11-28 20:58:58	288.444	282.998	286.07	285.372	286.698	291.542	286.628	0.0181482	0.0170283	0.011	0.010227	0.0238521	0.0165776	0.0569926	0.948679	0.970934	0.975879	0.91966	0.980359	0.952008	-0.198119	FIXED	BACK	0.0219751	0.792771	286.822
2023-11-28 20:59:01	285.092	285.86	285.86	285.476	286.209	286.759	303.561	0.0151579	0.0172154	0.0148777	0.0111083	0.0171626	0.015759	0.0588241	0.96256	0.958998	0.970908	0.945084	0.972879	0.958296	-0.379893	FIXED	BACK	0.0214436	0.769833	288.403
2023-11-28 20:59:03	285.773	283.591	284.394	285.441	286.07	288.863	290.329	0.0166494	0.0162829	0.0139741	0.0114799	0.0193121	0.014639	0.0604429	0.952022	0.978615	0.974084	0.9445	0.976397	0.963359	-0.487104	FIXED	BACK	0.0218258	0.75741	286.352
2023-11-28 20:59:04	285.581	281.88	287.458	286.602	283.975	288.217	288.723	0.0139605	0.0161653	0.0111734	0.0127551	0.0193251	0.0161525	0.0589549	0.966509	0.967007	0.98387	0.944736	0.963262	0.96025	-0.404033	FIXED	BACK	0.0212124	0.7688	286.062
2023-11-28 20:59:06	288.165	283.731	287.239	286.14	286.628	284.429	317.77	0.0138626	0.0172006	0.0107707	0.0148382	0.017854	0.0189883	0.0574228	0.96218	0.944157	0.978782	0.931187	0.956308	0.946686	-0.351183	FIXED	BACK	0.0215624	0.766874	290.586
2023-11-28 20:59:08	285.756	286.279	288.391	286.035	294.03	284.189	290.608	0.0152865	0.014497	0.0112692	0.0111733	0.0180537	0.0166342	0.0562494	0.957497	0.975633	0.978291	0.928938	0.971612	0.953521	-0.293642	FIXED	BACK	0.0204519	0.781693	287.898
2023-11-28 20:59:09	286.201	282.788	287.257	287.126	286.367	288.444	288.025	0.0135321	0.0178715	0.00829749	0.0113267	0.0127425	0.0158521	0.058455	0.967887	0.948974	0.987963	0.978406	0.981192	0.958223	-0.377759	FIXED	BACK	0.0197253	0.777841	286.601
2023-11-28 20:59:11	288.165	279.24	285.926	286.017	294.632	287.606	288.776	0.0136958	0.0133932	0.0119326	0.0107829	0.019306	0.0167981	0.0568344	0.971708	0.974175	0.975568	0.957531	0.976478	0.957366	-0.204473	FIXED	BACK	0.0203919	0.801193	287.194
2023-11-28 20:59:11	282.614	279.24	286.978	287.388	289.002	286.454	290.539	0.014015	0.0133932	0.0116726	0.0120931	0.0176756	0.0175867	0.0550655	0.963777	0.974175	0.976345	0.948224	0.969729	0.953703	-0.101455	FIXED	BACK	0.0202145	0.812071	286.031
2023-11-28 20:59:15	286.733	277.342	287.1	286.314	288.933	287.396	288.269	0.0117627	0.0163077	0.00946654	0.011066	0.0131854	0.0164181	0.0548936	0.977827	0.960536	0.984914	0.970221	0.976235	0.963255	-0.0813536	FIXED	RIGHT	0.0190143	0.821662	286.012
2023-11-28 20:59:16	286.908	284.846	289.212	283.417	294.658	285.878	286.14	0.0116424	0.01863	0.013308	0.0171396	0.0116672	0.0194543	0.0127583	0.971922	0.947852	0.961588	0.976713	0.940904	0.919531	0.968935	FIXED	RIGHT	0.0149428	0.955349	287.294
2023-11-28 20:59:17	284.464	284.953	289.997	285.162	282.212	290.325	285.302	0.0236383	0.0147202	0.0100215	0.0111388	0.0117958	0.0158267	0.0147929	0.883581	0.951534	0.981413	0.97417	0.975551	0.985811	0.955184	FIXED	RIGHT	0.014562	0.958178	286.059
2023-11-28 20:59:20	283.277	286.96	289.633	285.93	287.388	286.768	285.86	0.0227831	0.0128628	0.00881135	0.0114923	0.0127013	0.0150414	0.0191353	0.894122	0.973157	0.984326	0.968424	0.978787	0.990237	0.92314	FIXED	RIGHT	0.0146897	0.958885	286.545
2023-11-28 20:59:21	288.374	285.302	282.229	285.808	285.306	295.234	278.04	0.0276185	0.0169004	0.01037	0.00926796	0.0104944	0.0150337	0.0157678	0.841172	0.936743	0.976037	0.977649	0.98339	0.989845	0.952585	FIXED	RIGHT	0.0150647	0.95106	285.756
2023-11-28 20:59:22	285.162	283.067	286.175	282.404	291.045	263.586	283.347	0.0283422	0.0203228	0.0109868	0.0112841	0.0121173	0.0156303	0.0208847	0.842764	0.917637	0.970929	0.980153	0.973079	0.990044	0.923923	FIXED	RIGHT	0.0170812	0.942647	282.112
2023-11-28 20:59:25	282.229	284.691	282.875	284.922	285.777	307.541	286.611	0.0209635	0.0234066	0.0158579	0.0107903	0.012646	0.0159826	0.0198815	0.90581	0.934463	0.949644	0.967918	0.97756	0.989526	0.908189	FIXED	RIGHT	0.0170755	0.947587	287.807
2023-11-28 20:59:26	286.279	285.302	286.083	285.808	288.81	278.337	286.978	0.0274985	0.0126457	0.0130595	0.0109697	0.0141017	0.0148439	0.0190569	0.866625	0.963203	0.965862	0.963082	0.980688	0.984721	0.931352	FIXED	RIGHT	0.0160251	0.95079	285.371
2023-11-28 20:59:29	286	291.272	286.332	287.117	286.768	287.255	285.267	0.0257239	0.0179326	0.0102456	0.0101587	0.0103072	0.0163573	0.0165373	0.878422	0.946295	0.974473	0.981574	0.98011	0.989939	0.948935	FIXED	RIGHT	0.0153232	0.957107	287.144
2023-11-28 20:59:30	285.651	285.197	285.337	286.262	279.925	272.664	286.576	0.0253567	0.015639	0.00852414	0.0117303	0.00968347	0.0170549	0.0183409	0.874048	0.948569	0.982833	0.982944	0.97075	0.985178	0.929344	FIXED	RIGHT	0.0151899	0.953381	283.087
2023-11-28 20:59:30	283.788	285.197	290.958	285.93	286.175	287.152	284.534	0.0252938	0.015639	0.0166365	0.0131072	0.00861381	0.0135913	0.0169283	0.871955	0.948569	0.960031	0.986335	0.966536	0.983154	0.938587	FIXED	RIGHT	0.0156871	0.950738	286.248
2023-11-28 20:59:34	286.698	282.02	291.062	285.441	288.479	284.778	283.514	0.0259913	0.0148751	0.0127239	0.0146322	0.01214	0.0167561	0.0187449	0.877716	0.966277	0.969074	0.974375	0.959637	0.984262	0.926478	FIXED	RIGHT	0.0165519	0.951117	285.999
2023-11-28 20:59:35	285.86	294.667	285.162	285.437	284.761	285.651	285.232	0.0279959	0.0183957	0.0116169	0.00936204	0.0137923	0.0152501	0.0152135	0.864097	0.950947	0.964378	0.957807	0.987144	0.978822	0.959823	FIXED	RIGHT	0.0159466	0.95186	286.681
2023-11-28 20:59:36	284.743	286.58	283.626	286.067	285.298	287.156	285.319	0.0245146	0.0132082	0.0121303	0.0130114	0.0158653	0.0179321	0.0202288	0.877117	0.942342	0.963339	0.949238	0.972664	0.966098	0.914913	FIXED	RIGHT	0.0166987	0.940816	285.541
2023-11-28 20:59:39	283.172	260.427	286.227	285.708	286.419	288.671	283.94	0.0262881	0.0140719	0.0138911	0.01082	0.0144268	0.0177122	0.0160933	0.872343	0.970481	0.969447	0.958799	0.98124	0.982993	0.941075	FIXED	RIGHT	0.0161862	0.953768	282.08
2023-11-28 20:59:40	283.626	301.78	283.312	286.122	285.389	291.455	285.651	0.0279058	0.0113049	0.011086	0.0105223	0.0103037	0.0152812	0.0200776	0.874072	0.974237	0.96897	0.98478	0.980679	0.988332	0.918868	FIXED	RIGHT	0.0152117	0.955706	288.191
2023-11-28 20:59:41	287.99	292.179	290.469	285.973	285.428	284.429	288.723	0.0242729	0.0177547	0.0142393	0.0111457	0.0176427	0.0152438	0.0176409	0.88002	0.93964	0.961171	0.931949	0.974442	0.987942	0.936764	FIXED	RIGHT	0.0168486	0.944561	287.884
2023-11-28 20:59:44	284.848	272.288	290.207	286.698	286.698	285.23	283.87	0.0252972	0.0121791	0.0171453	0.0129389	0.0126726	0.0154873	0.0208443	0.876711	0.974632	0.953328	0.973101	0.964963	0.984397	0.915404	FIXED	RIGHT	0.0166521	0.948934	284.263
2023-11-28 20:59:44	283.696	272.288	290.443	286.07	290.189	287.047	285.86	0.0228175	0.0121791	0.00907868	0.0135683	0.0166715	0.0143399	0.0189823	0.890799	0.974632	0.980698	0.948461	0.971435	0.983771	0.933695	FIXED	RIGHT	0.0153768	0.954785	285.085
2023-11-28 20:59:46	285.114	284.778	283.451	285.511	286.349	262.33	284.219	0.0263371	0.0148507	0.00880204	0.0129241	0.0116077	0.0148611	0.0170527	0.865858	0.946463	0.983337	0.975838	0.966915	0.987864	0.938508	FIXED	RIGHT	0.0152051	0.952112	281.679
2023-11-28 20:59:49	284.743	285.302	286.163	286.14	270.944	284.848	284.813	0.0279329	0.0168146	0.0106491	0.00976964	0.0182656	0.0134775	0.0201882	0.860892	0.95108	0.97633	0.934985	0.982573	0.984286	0.92138	FIXED	RIGHT	0.0167282	0.944504	283.279
2023-11-28 20:59:50	286.311	285.511	287.222	285.825	285.372	260.763	284.464	0.0302861	0.00995006	0.0156237	0.0128684	0.0134286	0.019757	0.0198512	0.8444	0.974831	0.948718	0.963351	0.9701	0.987076	0.93953	FIXED	RIGHT	0.017395	0.946858	282.21
2023-11-28 20:59:51	283.312	290.539	286.524	286.978	292.843	290.818	286.563	0.0250196	0.0140798	0.00979062	0.0119947	0.0174976	0.0157682	0.0181103	0.877637	0.953388	0.978522	0.939985	0.972281	0.982287	0.92986	FIXED	RIGHT	0.0160373	0.947709	288.225
2023-11-28 20:59:52	286.698	291.223	287.257	286.349	286.314	288.025	283.347	0.0266348	0.0135805	0.00847367	0.0116198	0.0174558	0.0149682	0.0141947	0.884786	0.964261	0.981284	0.933699	0.971868	0.986716	0.954219	FIXED	RIGHT	0.0152754	0.953833	287.03
2023-11-28 20:59:54	284.743	279.978	282.299	286.814	284.673	281.461	285.86	0.0271412	0.0158217	0.00847847	0.0121759	0.018546	0.0148145	0.0204164	0.864214	0.960158	0.98031	0.932129	0.970551	0.983675	0.925846	FIXED	RIGHT	0.0167706	0.945269	283.69
2023-11-28 20:59:55	284.569	285.723	284.813	286.209	287.094	280.624	284.324	0.0321389	0.0111264	0.0141711	0.012745	0.0118467	0.0160978	0.0248476	0.824699	0.970825	0.963893	0.971833	0.968633	0.985823	0.896192	FIXED	RIGHT	0.0175677	0.940271	284.765
2023-11-28 20:59:55	284.534	285.723	285.022	285.773	286.419	287.781	279.297	0.0249704	0.0111264	0.0106763	0.0111099	0.0110885	0.013723	0.0188544	0.893085	0.970825	0.972605	0.978336	0.980381	0.982488	0.920018	FIXED	RIGHT	0.014507	0.95682	284.935
2023-11-28 20:59:58	283.905	282.998	285.871	285.18	286.978	285.991	285.86	0.0235074	0.013178	0.0118356	0.00877441	0.0130712	0.0140157	0.0130216	0.886604	0.959675	0.966626	0.968095	0.985402	0.983243	0.959131	FIXED	RIGHT	0.0139148	0.958397	285.255
2023-11-28 20:59:59	283.207	283.067	286.249	285.86	292.171	290.539	285.86	0.0296627	0.0123096	0.0129177	0.01236	0.0172508	0.0140076	0.0130216	0.852781	0.964886	0.96647	0.956634	0.968035	0.989301	0.959131	FIXED	RIGHT	0.0159328	0.951034	286.708
2023-11-28 21:00:00	291.167	285.302	286.803	288.828	284.743	287.187	285.463	0.0254026	0.0145378	0.0126614	0.0104403	0.0204457	0.0135785	0.0210485	0.873084	0.947416	0.960074	0.911665	0.982976	0.989273	0.906784	FIXED	RIGHT	0.0168735	0.938753	287.07
2023-11-28 21:00:01	283.067	278.459	285.511	286.524	278.599	285.442	284.813	0.0248066	0.0189392	0.0110353	0.0137055	0.0200028	0.0146768	0.0162503	0.885864	0.934415	0.976286	0.923448	0.970842	0.986811	0.939678	FIXED	RIGHT	0.0170595	0.945335	283.202
2023-11-28 21:00:03	286.698	283.905	290.329	285.441	286.14	291.272	286.07	0.0295458	0.0168867	0.0109409	0.0117394	0.0131463	0.0200303	0.0167703	0.846386	0.939944	0.971706	0.968501	0.972723	0.979864	0.945306	FIXED	RIGHT	0.0170085	0.946347	287.122
2023-11-28 21:00:04	284.464	285.721	289.491	286.643	285.441	285.966	283.067	0.0244961	0.0127791	0.0105793	0.00992276	0.0109754	0.0163538	0.0160779	0.895264	0.967742	0.977839	0.977763	0.97975	0.985429	0.942825	FIXED	RIGHT	0.0144549	0.960945	285.828
2023-11-28 21:00:07	281.95	280.833	286.628	285.546	290.347	286.214	282.107	0.0249916	0.0110526	0.010633	0.0128296	0.0152909	0.0187275	0.0185424	0.891822	0.96908	0.973236	0.960352	0.971342	0.985058	0.923535	FIXED	RIGHT	0.0160096	0.953489	284.804
2023-11-28 21:00:08	285.441	279.925	289.561	286.454	287.606	286.943	285.238	0.026831	0.0121976	0.00868643	0.0136831	0.0144435	0.0134334	0.0143023	0.859449	0.968577	0.983058	0.957892	0.968984	0.988174	0.956798	FIXED	RIGHT	0.0147968	0.954705	285.881
2023-11-28 21:00:08	286.371	279.925	286.017	285.868	286.541	310.884	285.476	0.0210098	0.0121976	0.0116872	0.0114401	0.00748828	0.0199023	0.0159101	0.909737	0.968577	0.964216	0.990787	0.978298	0.978595	0.931583	FIXED	RIGHT	0.0142337	0.960256	288.726
2023-11-28 21:00:10	286	281.008	286.628	286.017	288.443	282.439	287.396	0.0295715	0.00970123	0.00886137	0.0124365	0.0166682	0.0141205	0.0187507	0.843887	0.979061	0.983495	0.950411	0.977411	0.987687	0.926085	FIXED	RIGHT	0.01573	0.94972	285.419
2023-11-28 21:00:13	286.157	285.022	286.803	286.105	286.436	285.405	285.459	0.0278037	0.00973164	0.0106488	0.0118114	0.00926302	0.0166596	0.0142668	0.854441	0.977774	0.980421	0.983576	0.976245	0.983189	0.955718	FIXED	RIGHT	0.0143121	0.958766	285.913
2023-11-28 21:00:14	284.464	285.337	288.933	286.035	287.047	286.698	289.491	0.0229071	0.0112389	0.0137331	0.0102669	0.0151104	0.0151557	0.0162079	0.901116	0.966806	0.962152	0.953927	0.979183	0.988428	0.949745	FIXED	RIGHT	0.0149457	0.957337	286.858
2023-11-28 21:00:17	288.474	285.057	283.958	285.791	288.723	290.818	285.756	0.0258438	0.0143036	0.0107456	0.00993103	0.0123081	0.0158144	0.0196505	0.874711	0.95022	0.969599	0.975735	0.980159	0.983062	0.919573	FIXED	RIGHT	0.0155139	0.950437	286.94
2023-11-28 21:00:18	285.197	284.08	287.047	286.626	289.84	286.489	285.372	0.0273209	0.0134084	0.013491	0.0139284	0.0152926	0.0164737	0.0207999	0.868554	0.967183	0.965362	0.960413	0.96344	0.98031	0.911521	FIXED	RIGHT	0.017245	0.945255	286.379
2023-11-28 21:00:20	286.698	285.389	285.791	286.873	286.349	282.806	282.509	0.0255489	0.0203429	0.0101428	0.0144035	0.0127008	0.0172789	0.016768	0.878136	0.91378	0.976639	0.969524	0.965694	0.978608	0.943115	FIXED	RIGHT	0.0167408	0.9465	285.202
2023-11-28 21:00:22	288.374	283.835	277.516	284.499	281.88	288.165	285.372	0.0287216	0.0160012	0.0108652	0.0137164	0.0181191	0.0151949	0.0153533	0.851328	0.966719	0.976079	0.941948	0.963735	0.985663	0.948133	FIXED	RIGHT	0.0168531	0.947658	284.234
2023-11-28 21:00:23	283.347	283.277	283.696	282.439	289.404	288.095	281.88	0.0260038	0.0146876	0.0154682	0.00966169	0.0135396	0.0171405	0.016554	0.878769	0.949642	0.965595	0.973694	0.983784	0.981986	0.948621	FIXED	RIGHT	0.0161508	0.954584	284.591
2023-11-28 21:00:24	286.978	285.791	286.035	286.244	285.721	281.287	285.859	0.0263946	0.0206285	0.0141243	0.0128752	0.0148858	0.0149643	0.0156358	0.871703	0.908651	0.96095	0.973327	0.972286	0.978716	0.951791	FIXED	RIGHT	0.0170726	0.945346	285.416
2023-11-28 21:00:25	283.067	266.868	286.14	285.511	280.484	285.441	284.953	0.0261949	0.016275	0.0143052	0.011327	0.0125415	0.0167184	0.0159227	0.870839	0.949578	0.968284	0.970274	0.977295	0.979188	0.943076	FIXED	RIGHT	0.0161835	0.951219	281.781
2023-11-28 21:00:28	282.077	259.606	286.244	286.751	285.93	291.289	283.905	0.0250944	0.0140658	0.012093	0.0102301	0.0136175	0.0135935	0.0210827	0.87811	0.961776	0.978467	0.958714	0.983882	0.991332	0.914649	FIXED	RIGHT	0.0156824	0.952419	282.258
2023-11-28 21:00:29	284.708	284.097	291.743	283.905	287.082	276.216	288.095	0.0234253	0.0160955	0.00859573	0.0111062	0.0132439	0.0164328	0.0195793	0.890465	0.943452	0.98455	0.964987	0.979053	0.967724	0.918586	FIXED	RIGHT	0.015497	0.949831	285.121
2023-11-28 21:00:32	285.933	287.431	286.698	285.721	288.4	285.223	286.14	0.0240941	0.0130826	0.013201	0.00859286	0.0111007	0.0139061	0.0135534	0.892766	0.965343	0.962187	0.975491	0.988186	0.988559	0.956408	FIXED	RIGHT	0.013933	0.961277	286.507
2023-11-28 21:00:32	284.08	287.431	284.15	285.751	285.97	285.843	283.067	0.03148	0.0130826	0.00928577	0.0124857	0.0106827	0.0171875	0.0218629	0.821625	0.965343	0.98391	0.980807	0.972159	0.987434	0.910284	FIXED	RIGHT	0.016581	0.945937	285.185
2023-11-28 21:00:34	288.112	280.763	283.923	285.616	285.45	288.928	283.277	0.0237365	0.0130916	0.0140271	0.0105527	0.013452	0.0171008	0.0169981	0.893015	0.960231	0.968572	0.962715	0.97895	0.96926	0.936275	FIXED	RIGHT	0.0155656	0.952717	285.153
2023-11-28 21:00:35	267.217	283.626	286.156	286.314	286.419	307.436	285.564	0.0264397	0.0166909	0.0159919	0.0138754	0.0128523	0.0163959	0.0206784	0.859745	0.94112	0.946531	0.967886	0.969427	0.979193	0.922002	FIXED	RIGHT	0.0175606	0.940844	286.105
2023-11-28 21:00:37	282.509	284.464	282.998	285.382	288.653	282.02	281.671	0.0228403	0.0201763	0.00896031	0.0149188	0.0119745	0.0160031	0.0202344	0.900849	0.9697	0.980438	0.970089	0.967737	0.980656	0.917031	FIXED	RIGHT	0.016444	0.955214	283.957
2023-11-28 21:00:39	287.536	284.534	283.923	285.18	285.948	281.479	284.254	0.0222656	0.0128378	0.0127672	0.012135	0.0134543	0.0131848	0.0218201	0.904221	0.960899	0.971225	0.960739	0.975556	0.98587	0.905775	FIXED	RIGHT	0.015495	0.952041	284.693
2023-11-28 21:00:41	284.638	285.04	286.052	285.93	276.102	282.858	285.93	0.0241674	0.0143023	0.0112774	0.0102858	0.013247	0.0162718	0.0167261	0.878053	0.949349	0.969022	0.967754	0.983892	0.973911	0.943535	FIXED	RIGHT	0.0151825	0.952216	283.793
2023-11-28 21:00:42	284.464	291.83	286.628	285.651	289.107	290.294	286.271	0.0306793	0.015661	0.00992572	0.00938042	0.0140092	0.0132354	0.0154241	0.838981	0.952733	0.975416	0.963319	0.985404	0.982874	0.952626	FIXED	RIGHT	0.0154736	0.950193	287.749
2023-11-28 21:00:44	285.162	279.995	302.924	292.075	284.953	285.232	285.223	0.0289917	0.0205884	0.0117719	0.00979751	0.0166707	0.0168658	0.014074	0.842629	0.906291	0.972251	0.948924	0.980589	0.982491	0.958132	FIXED	RIGHT	0.0169657	0.941615	287.938
2023-11-28 21:00:46	286.061	284.745	283.347	285.651	285.686	278.599	287.396	0.0252373	0.0150748	0.0129835	0.0125338	0.0136326	0.0154244	0.0221687	0.883822	0.961036	0.972908	0.96225	0.967859	0.976103	0.900886	FIXED	RIGHT	0.0167221	0.946409	284.498
2023-11-28 21:00:47	286.482	279.855	283.277	285.585	283.696	288.444	287.396	0.0248252	0.0144127	0.0112519	0.00943549	0.012587	0.0139802	0.0221687	0.881844	0.956488	0.972733	0.972059	0.984249	0.984156	0.900886	FIXED	RIGHT	0.015523	0.950345	284.962
2023-11-28 21:00:47	285.302	279.855	286	285.232	284.813	287.938	285.092	0.0260086	0.0124561	0.0161142	0.0103257	0.0143571	0.015264	0.0164668	0.875813	0.979296	0.951099	0.956574	0.979626	0.984305	0.94187	FIXED	RIGHT	0.0158561	0.952655	284.89
2023-11-28 21:00:49	285.622	286	287.711	286.349	283.155	286.838	285.651	0.0253794	0.0179548	0.0093906	0.0129915	0.0149974	0.0157851	0.0111742	0.868958	0.926612	0.977916	0.972906	0.965438	0.984965	0.970417	FIXED	LEFT	0.0153818	0.952459	285.904
2023-11-28 21:00:51	286.838	299.86	285.791	286.209	286.506	285.372	281.741	0.0132928	0.019343	0.0146291	0.0176674	0.0153678	0.0263289	0.0113622	0.966673	0.931923	0.948832	0.948529	0.936427	0.804964	0.981274	FIXED	LEFT	0.0168559	0.931232	287.474
2023-11-28 21:00:53	288.182	282.998	282.334	286.978	299.546	284.988	289.421	0.0267381	0.0195363	0.00894599	0.0186274	0.0186292	0.0269697	0.0257352	0.830923	0.942619	0.981756	0.924673	0.926867	0.84119	0.855163	FIXED	LEFT	0.0207403	0.900456	287.778
2023-11-28 21:00:53	287.885	282.998	284.359	287.257	287.641	284.534	334.458	0.0241243	0.0195363	0.00962828	0.0169232	0.0199924	0.0300969	0.0297007	0.853154	0.942619	0.978768	0.909747	0.937581	0.835444	0.803438	FIXED	LEFT	0.0214289	0.894393	292.733
2023-11-28 21:00:56	285.939	281.252	285.869	279.157	295.007	283.19	288.653	0.0230703	0.0193225	0.0147803	0.0202502	0.0232117	0.0284305	0.0264191	0.886601	0.914226	0.960142	0.886403	0.921083	0.83832	0.849159	FIXED	LEFT	0.0222121	0.893705	285.581
2023-11-28 21:00:58	287.257	288.444	285.651	284.726	290.853	283.19	304.015	0.0249068	0.0154984	0.0122099	0.0182232	0.0153366	0.0284305	0.0284298	0.854904	0.943476	0.963753	0.948491	0.924693	0.83832	0.839673	FIXED	LEFT	0.0204336	0.901901	289.162
2023-11-28 21:00:58	284.324	288.444	286.192	285.965	284.394	288.025	307.715	0.0237004	0.0154984	0.00877316	0.0197186	0.0254513	0.0246215	0.025744	0.874243	0.943476	0.979873	0.873979	0.919193	0.880171	0.865598	FIXED	LEFT	0.0205011	0.905219	289.294
2023-11-28 21:01:01	286.122	286.209	286.978	287.257	285.411	289.456	296.125	0.0236263	0.0230816	0.0146869	0.0241272	0.0154584	0.0187563	0.0265795	0.867943	0.919989	0.96465	0.950662	0.883379	0.919149	0.859214	FIXED	LEFT	0.0209023	0.909284	288.223
2023-11-28 21:01:02	286.772	297.032	285.127	285.948	286.14	285.127	289.491	0.0217574	0.0194662	0.00908873	0.0235857	0.0213646	0.0278237	0.0271767	0.893504	0.939883	0.982759	0.9033	0.886406	0.860706	0.847242	FIXED	LEFT	0.0214661	0.901971	287.948
2023-11-28 21:01:05	285.686	285.581	286	286.978	287.187	286.489	288.583	0.0218698	0.0187751	0.0146263	0.018342	0.0140051	0.0223242	0.0279141	0.90026	0.935468	0.959394	0.954404	0.930577	0.887971	0.839904	FIXED	LEFT	0.0196938	0.915426	286.643
2023-11-28 21:01:06	289.352	268.195	283.521	286.209	285.756	285.258	300.349	0.0235612	0.0150445	0.0080301	0.0151016	0.0203686	0.0237371	0.0261138	0.894209	0.956043	0.983465	0.911033	0.948395	0.878718	0.87268	FIXED	LEFT	0.018851	0.920649	285.52
2023-11-28 21:01:08	285.581	284.858	290.924	286.419	283.975	286.852	292.668	0.0213008	0.0199364	0.00823168	0.0223044	0.0244417	0.0314222	0.029498	0.902223	0.920154	0.983189	0.88326	0.901596	0.821356	0.785633	FIXED	LEFT	0.0224479	0.885344	287.325
2023-11-28 21:01:10	284.743	280.432	291.979	286.978	299.825	284.499	305.411	0.0233973	0.0136469	0.00969551	0.0209778	0.0195508	0.0255363	0.0296741	0.878695	0.965774	0.981165	0.925752	0.913517	0.863707	0.798455	FIXED	LEFT	0.0203541	0.903866	290.552
2023-11-28 21:01:11	285.878	285.581	286.035	287.431	284.673	286.978	321.89	0.0240599	0.0173851	0.0114705	0.0174771	0.0166404	0.028815	0.0256774	0.868105	0.952062	0.973343	0.950264	0.929398	0.82937	0.857288	FIXED	LEFT	0.0202179	0.908547	291.209
2023-11-28 21:01:12	290.137	284.953	286.698	285.441	287.606	289.002	279.052	0.0256851	0.0173851	0.0103123	0.0177763	0.0159046	0.02599	0.0240358	0.833935	0.952062	0.972602	0.938773	0.934056	0.885095	0.890887	FIXED	LEFT	0.0195842	0.915344	286.127
2023-11-28 21:01:15	285.581	284.185	286.681	281.322	282.858	286.489	288.095	0.0229726	0.0156406	0.012485	0.0217091	0.0185339	0.0285109	0.0311676	0.886155	0.958816	0.962676	0.925327	0.902199	0.824744	0.784074	FIXED	LEFT	0.0215742	0.891999	285.03
2023-11-28 21:01:17	287.362	259.956	286.559	287.257	293.96	285.476	292.563	0.025386	0.015095	0.0146936	0.019643	0.0158008	0.0245995	0.0265223	0.853914	0.951997	0.950641	0.944977	0.921549	0.882322	0.852932	FIXED	LEFT	0.0202486	0.908333	284.733
2023-11-28 21:01:18	286.14	283.347	286.628	285.843	287.074	285.337	293.017	0.023855	0.0198284	0.0169359	0.015023	0.0138484	0.0240834	0.0249927	0.864296	0.924794	0.957094	0.955188	0.947464	0.874721	0.875684	FIXED	LEFT	0.0197952	0.914177	286.769
2023-11-28 21:01:18	286.288	283.347	287.641	285.86	297.268	285.249	292.808	0.0239381	0.0198284	0.0106386	0.0162048	0.0202022	0.0229161	0.026351	0.87129	0.924794	0.977825	0.918319	0.937723	0.889102	0.843519	FIXED	LEFT	0.0200113	0.908939	288.352
2023-11-28 21:01:22	284.464	287.536	287.012	285.022	287.187	281.671	296.194	0.0255389	0.0139228	0.0113585	0.0192725	0.0157653	0.0261148	0.0266997	0.851101	0.96237	0.970907	0.938512	0.913508	0.882586	0.854999	FIXED	LEFT	0.0198104	0.910569	287.012
2023-11-28 21:01:23	286.017	285.302	284.918	274.619	294.553	283.591	306.319	0.0222949	0.0135618	0.0128134	0.0210483	0.0145923	0.0255036	0.0277894	0.888822	0.957271	0.964451	0.951447	0.907118	0.875842	0.841174	FIXED	LEFT	0.0196577	0.912304	287.903
2023-11-28 21:01:23	284.708	285.302	286.035	282.234	290.888	285.448	288.583	0.0242505	0.0135618	0.0096864	0.015308	0.0218388	0.0305489	0.0255821	0.886133	0.957271	0.980476	0.906968	0.945661	0.817969	0.85962	FIXED	LEFT	0.0201109	0.907728	286.171
2023-11-28 21:01:26	286.995	285.582	286.803	280.986	292.391	294.938	290.399	0.0239359	0.015973	0.0116338	0.0171061	0.0153278	0.024708	0.0248366	0.867442	0.951602	0.970226	0.949347	0.932792	0.882169	0.885236	FIXED	LEFT	0.0190745	0.919831	288.299
2023-11-28 21:01:27	283.678	283.417	286.546	286.07	291.717	282.544	289.085	0.0271643	0.0213869	0.010839	0.0215172	0.0177493	0.0262554	0.0286661	0.82138	0.921745	0.971126	0.944315	0.910932	0.846093	0.824766	FIXED	LEFT	0.0219397	0.89148	286.151
2023-11-28 21:01:30	288.671	284.743	285.127	285.022	288.199	286.105	285.808	0.0257029	0.0211804	0.00898593	0.0217214	0.0185405	0.0177583	0.0281777	0.842818	0.919709	0.980419	0.925614	0.90547	0.930389	0.822475	FIXED	LEFT	0.0202953	0.903842	286.239
2023-11-28 21:01:31	289.212	283.537	286.855	286.803	286.419	291.793	289.84	0.0249226	0.0101979	0.0112394	0.0169149	0.0206518	0.0272833	0.0276976	0.885077	0.976893	0.969185	0.914798	0.940469	0.840405	0.822068	FIXED	LEFT	0.0198439	0.906985	287.78
2023-11-28 21:01:31	290.155	283.537	286	289.212	292.568	284.324	288.278	0.0259553	0.0101979	0.0126018	0.0219727	0.0167211	0.0239211	0.0271723	0.84345	0.976893	0.961186	0.937007	0.902397	0.877422	0.835262	FIXED	LEFT	0.0197918	0.904803	287.725
2023-11-28 21:01:34	288.444	284.625	281.95	286.681	285.956	289.84	286.986	0.0200254	0.0184422	0.0104553	0.0188125	0.0188816	0.0276192	0.0265154	0.907289	0.9235	0.972601	0.93191	0.922647	0.826548	0.84837	FIXED	LEFT	0.0201074	0.904695	286.355
2023-11-28 21:01:35	286.07	279.419	290.958	286.14	289.666	286.978	290.746	0.025465	0.0179008	0.0102626	0.021429	0.0157621	0.0286124	0.0269526	0.832177	0.941234	0.972422	0.945146	0.910621	0.838028	0.840104	FIXED	LEFT	0.0209121	0.897105	287.139
2023-11-28 21:01:36	285.581	287.536	282.229	286.209	289.84	285.511	288.653	0.0252932	0.0193314	0.0162043	0.0252512	0.0155566	0.0270968	0.0283275	0.865285	0.937666	0.943372	0.959044	0.867932	0.855784	0.808836	FIXED	LEFT	0.0224373	0.891131	286.509
2023-11-28 21:01:39	287.117	280.903	283.451	286.14	294.728	285.302	289.282	0.0245349	0.0161946	0.0151718	0.0170234	0.0141452	0.0267195	0.026636	0.857385	0.952652	0.957876	0.957929	0.934907	0.853611	0.847549	FIXED	LEFT	0.0200608	0.908844	286.703
2023-11-28 21:01:41	286.873	278.668	286.716	286.244	293.96	288.444	290.469	0.0260461	0.0200583	0.0119575	0.0225682	0.0209178	0.0255897	0.0287937	0.84515	0.956227	0.967268	0.914612	0.901402	0.871448	0.843078	FIXED	LEFT	0.0222759	0.899883	287.339
2023-11-28 21:01:43	288.776	292.075	282.264	285.197	289.771	286.227	279.96	0.0278677	0.014922	0.00659985	0.016547	0.0158447	0.0244966	0.0256807	0.823281	0.97071	0.986982	0.943167	0.937625	0.858471	0.859137	FIXED	LEFT	0.0188512	0.911339	286.324
2023-11-28 21:01:44	284.883	285.511	283.216	286.14	295.007	267.313	289.736	0.0270409	0.0219239	0.0125853	0.0203784	0.0166013	0.0265556	0.0263714	0.859126	0.914472	0.970431	0.943579	0.917294	0.852687	0.849257	FIXED	LEFT	0.0216367	0.900978	284.544
2023-11-28 21:01:45	289.701	283.347	285.284	276.853	290.678	285.494	287.99	0.023013	0.0213451	0.00870866	0.0172759	0.0196642	0.0263081	0.027272	0.869253	0.928584	0.978386	0.946086	0.936283	0.85917	0.836979	FIXED	LEFT	0.0205124	0.90782	285.621
2023-11-28 21:01:48	289.037	285.441	287.327	287.104	287.885	282.579	327.196	0.0253855	0.0171513	0.0111782	0.0203861	0.0179044	0.0218506	0.0275224	0.82608	0.942948	0.976869	0.940916	0.916215	0.901726	0.863249	FIXED	LEFT	0.0201969	0.909715	292.367
2023-11-28 21:01:50	288.095	297.032	285.965	285.616	285.93	286.141	292.633	0.0272975	0.01853	0.0195394	0.0202338	0.0212471	0.0244507	0.0247644	0.833832	0.942216	0.936199	0.904938	0.922656	0.884523	0.873656	FIXED	LEFT	0.0222947	0.899717	288.773
2023-11-28 21:01:51	288.732	271.202	284.115	286.506	285.406	285.895	288.025	0.0270844	0.0133229	0.0115442	0.0192808	0.0224726	0.0254773	0.0263964	0.808095	0.959509	0.981568	0.896882	0.92044	0.85502	0.855197	FIXED	LEFT	0.0207969	0.896673	284.269
2023-11-28 21:01:53	287.458	284.743	285.738	286.489	286.489	284.652	291.935	0.0241987	0.0188853	0.0137425	0.0187594	0.0164808	0.0256558	0.028021	0.860121	0.928289	0.962667	0.945668	0.920464	0.857428	0.825976	FIXED	LEFT	0.0208205	0.900088	286.786
2023-11-28 21:01:55	289.282	288.025	285.791	288.514	288.653	285.441	286.065	0.02012	0.0188966	0.0133059	0.01868	0.020512	0.024261	0.0276167	0.906195	0.939086	0.963413	0.910119	0.925536	0.871981	0.835585	FIXED	LEFT	0.0204846	0.907417	287.396
2023-11-28 21:01:55	290.678	288.025	285.668	285.511	293.122	285.833	288.304	0.0222301	0.0188966	0.0135821	0.0210238	0.0159482	0.0230769	0.0261749	0.891406	0.939086	0.970609	0.938854	0.907574	0.885221	0.854474	FIXED	LEFT	0.0201332	0.912461	288.163
2023-11-28 21:01:58	282.642	292.092	286.07	285.721	286.454	302.221	289.142	0.0281011	0.0194689	0.0144067	0.0195096	0.0178402	0.0256262	0.0290484	0.791635	0.929768	0.96715	0.942404	0.924565	0.864156	0.809664	FIXED	LEFT	0.0220001	0.889906	289.192
2023-11-28 21:02:00	289.491	286.209	283.761	275.956	285.546	285.93	288.821	0.0225588	0.0151269	0.0100667	0.0189974	0.0156966	0.0254762	0.0281278	0.888423	0.949279	0.979082	0.942922	0.923863	0.857004	0.825657	FIXED	LEFT	0.0194358	0.909462	285.102
2023-11-28 21:02:01	288.234	278.04	287.012	280.903	284.988	285.738	289.491	0.0271836	0.0174356	0.0141229	0.0154387	0.0146597	0.026237	0.0313211	0.806154	0.920262	0.961152	0.952034	0.945124	0.851979	0.808787	FIXED	LEFT	0.0209141	0.892213	284.915
2023-11-28 21:02:03	286	284.323	287.746	286.908	288.374	288.933	288.758	0.0238551	0.0224559	0.0100894	0.0173087	0.0232548	0.0250854	0.0271974	0.874087	0.920262	0.984774	0.895916	0.936454	0.866947	0.836729	FIXED	LEFT	0.0213209	0.902167	287.292
2023-11-28 21:02:05	287.274	285.092	284.499	285.791	291.621	282.544	285.021	0.0291594	0.022742	0.00751235	0.0162874	0.0170782	0.0263893	0.0262721	0.794933	0.908263	0.988954	0.935773	0.939712	0.850015	0.880979	FIXED	LEFT	0.0207772	0.899804	285.977
2023-11-28 21:02:08	275.247	285.232	284.499	285.599	289.212	281.523	288.444	0.0302431	0.0152851	0.0112912	0.0141363	0.0218225	0.0213588	0.0303395	0.749597	0.953861	0.973508	0.90157	0.95591	0.895602	0.791485	FIXED	LEFT	0.0206395	0.88879	284.251
2023-11-28 21:02:09	285.022	285.721	288.409	285.581	287.257	281.461	284.307	0.0259152	0.020509	0.0112699	0.0186013	0.0165526	0.0213686	0.0263391	0.837385	0.911795	0.980731	0.936675	0.924294	0.882244	0.840476	FIXED	LEFT	0.0200794	0.901943	285.394
2023-11-28 21:02:11	287.252	259.816	286.166	289.107	285.93	286.107	286.419	0.0252337	0.011779	0.0125298	0.0168682	0.0194414	0.0248204	0.0269914	0.835866	0.970194	0.970705	0.922775	0.938426	0.890344	0.853132	FIXED	LEFT	0.0196663	0.911635	282.971
2023-11-28 21:02:11	288.898	259.816	283.434	287.257	286.768	285.93	305.97	0.028564	0.011779	0.0103323	0.0169069	0.021223	0.0251759	0.0295667	0.795971	0.970194	0.971425	0.900416	0.941171	0.866462	0.803578	FIXED	LEFT	0.0205068	0.892745	285.439
2023-11-28 21:02:14	286.419	283.923	284.813	279.166	291.656	285.389	288.653	0.0267958	0.02054	0.0124233	0.0216845	0.01505	0.0205054	0.0255509	0.81024	0.92292	0.959672	0.944961	0.892044	0.91324	0.869518	FIXED	LEFT	0.0203643	0.901799	285.717
2023-11-28 21:02:15	286.768	287.082	283.975	286.698	278.459	284.809	288.653	0.0258887	0.0144495	0.0090279	0.0163915	0.017588	0.0281085	0.0286338	0.836824	0.954934	0.980088	0.933159	0.943441	0.853108	0.83339	FIXED	LEFT	0.0200126	0.904992	285.206
2023-11-28 21:02:18	285.005	283.067	286.716	286.803	294.798	303.201	290.608	0.0205108	0.0183984	0.011339	0.0181767	0.016876	0.0231814	0.028798	0.913634	0.93795	0.970813	0.948386	0.928166	0.902145	0.807613	FIXED	LEFT	0.0196115	0.91553	290.028
2023-11-28 21:02:19	285.529	284.937	284.185	286.349	287.693	286.524	299.546	0.0254095	0.0175834	0.0102609	0.0202471	0.0167251	0.0175829	0.0299325	0.863777	0.93101	0.971194	0.935657	0.914918	0.928451	0.802686	FIXED	LEFT	0.0196774	0.906813	287.823
2023-11-28 21:02:20	285.86	285.86	284.743	279.995	290.608	284.761	307.995	0.0232956	0.0190963	0.0133466	0.0187829	0.0209977	0.0245274	0.0267898	0.868536	0.953671	0.968465	0.932427	0.950909	0.881966	0.864312	FIXED	LEFT	0.0209766	0.917184	288.546
2023-11-28 21:08:41	286.209	283.085	286.14	283.958	287.154	285.721	288.653	0.0452416	0.0192211	0.00861737	0.0222864	0.0200628	0.0193364	0.0230803	0.278827	0.924251	0.984052	0.972834	0.908542	0.90917	0.895872	BACK&FORTH	Idle	0.0225494	0.839078	285.846
2023-11-28 21:08:42	288.583	285.127	283.224	285.546	295.496	285.302	286.908	0.00873973	0.0171721	0.0122233	0.0134591	0.0117179	0.0214318	0.00785145	0.985446	0.95281	0.978492	0.967229	0.958643	0.907298	0.990014	BACK&FORTH	Idle	0.0132279	0.962847	287.17
2023-11-28 21:08:43	309.531	271.058	287.641	286.978	290.329	282.648	283.347	0.00969503	0.0140855	0.0132216	0.0150107	0.0165419	0.01962	0.0105444	0.986837	0.962172	0.964203	0.94674	0.950968	0.920947	0.980746	BACK&FORTH	Idle	0.0141027	0.958945	287.362
2023-11-28 21:08:47	285.825	278.599	286.035	286.035	290.879	284.813	285.372	0.0122686	0.01783	0.0153717	0.0135028	0.0138706	0.0178755	0.00992935	0.976564	0.93746	0.954412	0.966925	0.959873	0.930336	0.977998	BACK&FORTH	Idle	0.0143784	0.957653	285.365
2023-11-28 21:08:48	285.11	284.08	284.822	275.247	290.512	283.172	286.585	0.0133773	0.0111807	0.0119794	0.0123017	0.0161051	0.0188537	0.0103314	0.968754	0.967029	0.967891	0.947336	0.963637	0.923077	0.97684	BACK&FORTH	Idle	0.013447	0.959224	284.218
2023-11-28 21:08:52	286.209	282.858	283.853	286.698	286.847	286	285.93	0.0141524	0.0181642	0.0119686	0.0118363	0.0133839	0.0164967	0.00973997	0.960985	0.934375	0.973251	0.959804	0.967167	0.935051	0.979738	BACK&FORTH	Idle	0.0136774	0.958624	285.485
2023-11-28 21:08:55	285.232	285.302	283.102	286.628	282.509	286	283.748	0.0103406	0.0174051	0.0127965	0.0129687	0.0152421	0.0164967	0.00866511	0.981889	0.928296	0.96552	0.964289	0.959065	0.935051	0.989792	BACK&FORTH	Idle	0.0134164	0.960557	284.646
2023-11-28 21:08:56	285.585	293.314	285.791	285.791	299.267	284.673	285.546	0.00948069	0.0169837	0.0144737	0.0147673	0.0100794	0.0208779	0.00845006	0.983041	0.931108	0.957099	0.978664	0.951367	0.90501	0.98872	BACK&FORTH	Idle	0.0135876	0.95643	288.567
2023-11-28 21:08:58	284.953	283.137	283.521	284.743	286.733	285.513	288.444	0.0121715	0.0135419	0.016624	0.0124581	0.0172369	0.022078	0.00877747	0.978783	0.965175	0.950557	0.938722	0.976937	0.890036	0.983732	BACK&FORTH	Idle	0.0146983	0.954849	285.292
2023-11-28 21:09:01	284.394	298.045	289.002	286.035	283.312	284.883	285.965	0.016034	0.0197572	0.0143247	0.0133865	0.0117856	0.0255603	0.00928468	0.944626	0.926145	0.947647	0.968912	0.957674	0.871828	0.98235	BACK&FORTH	Idle	0.0157333	0.942741	287.377
2023-11-28 21:09:05	289.334	282.299	286.436	285.72	281.234	286.087	287.362	0.0100241	0.0208181	0.00675999	0.0119299	0.0149344	0.0186237	0.00816067	0.984725	0.924655	0.987375	0.958375	0.972898	0.916982	0.990597	BACK&FORTH	Idle	0.0130358	0.96223	285.496
2023-11-28 21:09:07	284.594	277.935	286.699	287.309	286.519	286.14	285.93	0.0106087	0.0224377	0.0159842	0.00937763	0.0112058	0.0225165	0.00878835	0.973469	0.907305	0.94947	0.969441	0.976723	0.898528	0.98427	BACK&FORTH	Idle	0.014417	0.951315	285.018
2023-11-28 21:09:11	281.562	284.185	285.319	286.166	286.621	285.913	286.768	0.00998696	0.0192306	0.0127082	0.0106657	0.0117783	0.0221561	0.0080127	0.977326	0.936844	0.962906	0.968366	0.972117	0.887819	0.988415	BACK&FORTH	Idle	0.0135055	0.956256	285.219
2023-11-28 21:09:13	285.232	285.022	294.274	286.594	286.594	287.047	284.534	0.013257	0.0165119	0.013383	0.0165648	0.0119009	0.0187621	0.0091033	0.963281	0.950088	0.970942	0.971297	0.942505	0.921636	0.988772	BACK&FORTH	Idle	0.0142119	0.95836	287.042
2023-11-28 21:09:15	288.304	284.01	282.299	286.698	285.756	286.14	285.791	0.0124701	0.0162553	0.0130991	0.013047	0.0130578	0.018539	0.0113436	0.978115	0.94619	0.964169	0.963644	0.959085	0.921455	0.976245	BACK&FORTH	Mov1	0.0139731	0.958415	285.571
2023-11-28 21:09:15	288.933	284.01	290.329	285.373	289.491	285.651	286.716	0.0159465	0.0162553	0.0149078	0.0126847	0.0166856	0.0222952	0.00760194	0.965282	0.94619	0.967754	0.935158	0.975374	0.903432	0.989947	BACK&FORTH	Mov1	0.0151967	0.954734	287.215
2023-11-28 21:09:20	284.673	282.893	281.322	282.614	285.651	285.93	286.279	0.00913779	0.0180155	0.0154117	0.0114808	0.0116448	0.0161255	0.0104277	0.985127	0.945619	0.951243	0.968184	0.978948	0.944851	0.978001	BACK&FORTH	Mov2	0.0131777	0.964568	284.195
2023-11-28 21:09:23	286.007	285.022	286.279	285.651	286.332	288.409	280.257	0.00936598	0.017368	0.0107467	0.0110114	0.01514	0.016519	0.0123069	0.981833	0.932382	0.973222	0.948461	0.971337	0.938834	0.973804	BACK&FORTH	Mov3	0.0132083	0.959982	285.422
2023-11-28 21:09:25	291.097	285.878	289.421	285.302	283.626	286.244	285.965	0.01308	0.0180039	0.0129457	0.00999109	0.0185871	0.0168258	0.0109719	0.976866	0.923576	0.960336	0.927721	0.977864	0.937935	0.988651	BACK&FORTH	Mov4	0.0143436	0.956135	286.791
2023-11-28 21:09:28	285.441	288.653	285.581	285.651	293.995	284.878	283.469	0.00913234	0.0131858	0.0132721	0.00957483	0.0165627	0.0229968	0.011223	0.986081	0.976636	0.961278	0.963034	0.973305	0.890438	0.984522	BACK&FORTH	Mov4	0.0137068	0.962185	286.81
2023-11-28 21:09:30	284.673	283.417	286.105	286.157	300.104	285.441	282.317	0.00836724	0.0153658	0.0133816	0.0133707	0.0138479	0.0174884	0.0147096	0.986621	0.958817	0.961986	0.966285	0.957394	0.925356	0.963442	BACK&FORTH	Mov5	0.0137902	0.959986	286.888
2023-11-28 21:09:30	283.067	283.417	289.491	286.543	289.683	285.581	283.181	0.0123916	0.0153658	0.0180075	0.0139193	0.0174884	0.0158902	0.0113658	0.972654	0.958817	0.946567	0.958337	0.96198	0.94013	0.984863	BACK&FORTH	Mov5	0.0149184	0.960478	285.852
2023-11-28 21:09:34	289.971	284.673	285.721	284.918	287.274	285.651	285.913	0.0106067	0.0160761	0.0117237	0.00978114	0.0132164	0.0186028	0.00968833	0.977226	0.947564	0.975352	0.966651	0.974709	0.923276	0.980164	BACK&FORTH	Mov6	0.0128136	0.963563	286.303
2023-11-28 21:09:36	290.988	284.045	285.022	281.182	286.367	286.96	281.706	0.0105603	0.0195419	0.0157789	0.00685733	0.016716	0.0209636	0.012771	0.983107	0.932049	0.944625	0.942304	0.989166	0.90851	0.975999	BACK&FORTH	Mov7	0.0147413	0.95368	285.181
2023-11-28 21:09:38	283.759	284.604	286.052	286.873	285.713	284.464	292.459	0.0111867	0.0138785	0.0125806	0.0176869	0.0127082	0.0213464	0.0157221	0.984186	0.961149	0.960193	0.962389	0.933507	0.917856	0.97732	BACK&FORTH	Mov7	0.0150156	0.956657	286.275
2023-11-28 21:09:40	285.93	284.621	285.878	286.14	285.86	281.392	286.087	0.0119916	0.0176666	0.0145633	0.0130014	0.018582	0.0203893	0.00726725	0.968737	0.926395	0.96064	0.928968	0.933363	0.912711	0.988849	BACK&FORTH	Mov8	0.0147802	0.945666	285.13
2023-11-28 21:09:45	285.372	283.687	283.626	279.786	292.127	286.559	286.157	0.00848709	0.0160424	0.0173775	0.0106592	0.012628	0.0197942	0.00913005	0.984335	0.954861	0.954972	0.979469	0.984627	0.918061	0.989724	BACK&FORTH	Mov9	0.0134455	0.966578	285.33
2023-11-28 21:09:48	285.721	263.447	283.696	286.209	287.012	286.087	293.82	0.0130521	0.0138383	0.0135205	0.0135473	0.0129874	0.0192754	0.0115044	0.971371	0.96111	0.957167	0.969066	0.961221	0.912706	0.975504	BACK&FORTH	Mov10	0.0139608	0.958306	283.713
2023-11-28 21:09:50	285.145	285.127	282.103	280.833	285.302	287.056	286.105	0.0110576	0.0156598	0.0140018	0.0148561	0.015506	0.0163877	0.0104558	0.982744	0.949483	0.959988	0.9513	0.952484	0.936592	0.980411	BACK&FORTH	Mov11	0.0139892	0.959	284.524
2023-11-28 21:09:53	288.824	283.591	284.673	273.571	300.104	285.529	286.628	0.0126555	0.0142656	0.0146556	0.015571	0.015879	0.0205863	0.0132689	0.979248	0.94622	0.958006	0.953235	0.95031	0.919673	0.987131	BACK&FORTH	Mov12	0.0152688	0.95626	286.132
2023-11-28 21:09:57	285.86	278.18	281.392	284.045	286.349	285.057	286.493	0.0109281	0.022765	0.00746078	0.0177174	0.00884331	0.0166762	0.00876152	0.97351	0.898367	0.984501	0.979836	0.935453	0.92976	0.986113	BACK&FORTH	Mov13	0.0133075	0.955363	283.911
2023-11-28 21:09:58	288.095	303.735	275.186	286.244	290.224	281.8	285.948	0.0106645	0.0138078	0.0109637	0.0120466	0.0158963	0.0160953	0.0100961	0.978637	0.973631	0.985325	0.958921	0.972439	0.939854	0.984355	BACK&FORTH	Mov13	0.0127957	0.970452	287.319
2023-11-28 21:10:00	285.651	296.543	285.302	287.868	290.539	285.878	286.628	0.00884897	0.0138843	0.0189689	0.00899004	0.0162155	0.0159221	0.0113216	0.988697	0.97179	0.951681	0.941923	0.978108	0.939345	0.980006	BACK&FORTH	Mov14	0.0134502	0.964507	288.344
2023-11-28 21:10:04	287.532	285.459	286.838	286.297	290.992	284.95	286.585	0.0105754	0.01946	0.015379	0.0120205	0.0184056	0.0187319	0.0115492	0.977049	0.926662	0.949538	0.936301	0.972838	0.927669	0.978069	BACK&FORTH	Mov15	0.0151602	0.952589	286.95
2023-11-28 21:10:05	285.906	283.347	284.813	286.877	284.288	287.606	285.93	0.0104308	0.0182908	0.00918175	0.0129389	0.011442	0.0149399	0.0135671	0.977432	0.937949	0.975022	0.971006	0.964983	0.947436	0.980719	BACK&FORTH	Mov15	0.0129702	0.964935	285.538
2023-11-28 21:10:08	288.653	283.555	288.304	284.883	286.978	287.501	304.469	0.00780116	0.0175026	0.0133258	0.0131473	0.0179458	0.027423	0.0132143	0.9861	0.936792	0.968307	0.938535	0.962241	0.847338	0.981359	BACK&FORTH	Mov16	0.0157657	0.94581	289.192
2023-11-28 21:10:10	288.095	284.604	284.499	284.185	295.496	285.935	288.968	0.0130876	0.0191563	0.0129414	0.0115956	0.0169489	0.0227457	0.0112014	0.961865	0.961689	0.956352	0.935674	0.966314	0.898126	0.976574	BACK&FORTH	Mov17	0.0153824	0.950942	287.397
2023-11-28 21:10:14	286.017	286.978	284.394	286.157	285.86	287.981	285.878	0.0103187	0.0150348	0.0151005	0.0136176	0.0125398	0.0214691	0.00750423	0.972161	0.956174	0.960906	0.966145	0.969807	0.896866	0.986349	BACK&FORTH	Mov18	0.013655	0.958344	286.181
2023-11-28 21:10:15	286.244	309.217	282.788	286.14	286.802	285.651	285.948	0.013622	0.0157986	0.015988	0.0135591	0.0143009	0.0173872	0.00953004	0.964317	0.946464	0.959972	0.96619	0.959317	0.930093	0.983553	BACK&FORTH	Mov18	0.0143123	0.958558	288.97
2023-11-28 21:10:17	285.022	301.745	286.628	287.065	284.569	286.218	286.214	0.0118819	0.0155138	0.00967776	0.0130885	0.0183301	0.0172706	0.014974	0.968952	0.950363	0.980994	0.922932	0.957586	0.931868	0.966153	BACK&FORTH	Mov19	0.014391	0.954121	288.209
2023-11-28 21:10:18	281.561	285.441	286.96	286.489	282.334	288.793	286.594	0.0106481	0.0224426	0.0122383	0.0117214	0.0130502	0.0162171	0.0130005	0.974565	0.892398	0.963623	0.959095	0.966054	0.950337	0.972683	BACK&FORTH	Mov19	0.0141883	0.954108	285.453
2023-11-28 21:10:22	286.14	285.372	279.279	285.022	286.035	287.126	268.701	0.00741473	0.0126696	0.014955	0.0177418	0.0182845	0.0187435	0.0127354	0.986279	0.959538	0.947529	0.929872	0.945378	0.924437	0.984588	BACK&FORTH	Mov20	0.0146492	0.953946	282.525
2023-11-28 21:10:24	283.137	283.835	285.441	286.244	290.608	285.337	285.942	0.0104936	0.0191527	0.0095724	0.0160407	0.0167601	0.0172748	0.011177	0.981965	0.929408	0.978022	0.939119	0.94056	0.927461	0.974143	BACK&FORTH	Mov21	0.014353	0.952954	285.792
2023-11-28 21:10:24	285.302	283.835	283.975	286.209	286.142	285.583	290.102	0.00943719	0.0191527	0.00826612	0.0142621	0.0195626	0.0193803	0.0078405	0.986415	0.929408	0.98786	0.940027	0.959439	0.908062	0.990805	BACK&FORTH	Mov21	0.0139859	0.957431	285.878
2023-11-28 21:10:28	288.723	301.082	284.595	286.89	293.227	285.511	286.052	0.00926178	0.022002	0.0207922	0.0124618	0.0154286	0.0217931	0.00934784	0.982856	0.929816	0.946654	0.952676	0.96636	0.902797	0.984008	BACK&FORTH	Mov22	0.0158696	0.952167	289.44
2023-11-28 21:10:29	284.918	285.319	286.803	286.908	285.022	287.047	297.661	0.0126182	0.0176429	0.0136379	0.0115595	0.0156669	0.0182946	0.0118894	0.975707	0.936705	0.958277	0.966811	0.973461	0.920583	0.980835	BACK&FORTH	Mov22	0.0144728	0.958911	287.668
2023-11-28 21:10:31	285.432	287.92	283.486	280.833	285.651	287.693	286.209	0.0138068	0.0123969	0.0146259	0.0140612	0.0150755	0.0175813	0.0121388	0.966151	0.960376	0.960192	0.96512	0.956394	0.928796	0.968647	BACK&FORTH	Mov23	0.0142409	0.957954	285.318
2023-11-28 21:10:32	286.733	285.28	281.671	285.302	287.257	281.672	285.878	0.00916261	0.0155442	0.0121231	0.0153542	0.0136248	0.0193849	0.0115572	0.983514	0.946841	0.962546	0.959449	0.946555	0.927748	0.982573	BACK&FORTH	Mov23	0.0138216	0.958461	284.827
2023-11-28 21:10:35	287.047	283.347	286.14	286.035	287.266	285.476	312.044	0.00716136	0.0184002	0.0110918	0.0163967	0.0140621	0.0235017	0.0166853	0.98937	0.926228	0.966919	0.958829	0.942081	0.889679	0.986137	BACK&FORTH	Mov24	0.0153284	0.95132	289.622
2023-11-28 21:10:37	286.873	283.072	287.257	286.873	285.337	287.362	286.698	0.00994334	0.0134172	0.0191326	0.0132897	0.0146748	0.0154204	0.0109191	0.980906	0.971751	0.93161	0.949741	0.958688	0.942364	0.975285	BACK&FORTH	Mov25	0.0138282	0.958621	286.21
2023-11-28 21:10:37	285.86	283.072	285.786	284.01	290.539	285.651	286.106	0.0163822	0.0134172	0.0114547	0.016921	0.0143383	0.0212482	0.0103484	0.949529	0.971751	0.973933	0.960642	0.932334	0.906036	0.977715	BACK&FORTH	Mov25	0.0148729	0.953134	285.86
2023-11-28 21:10:42	286.82	284.743	283.958	285.872	291.9	288.313	286.628	0.00823775	0.0159452	0.0139144	0.0114189	0.0145526	0.0201316	0.00934912	0.983099	0.942882	0.98378	0.960336	0.968341	0.909621	0.980442	BACK&FORTH	Mov26	0.0133642	0.961215	286.891
2023-11-28 21:10:45	289.701	284.883	287.222	287.327	296.753	285.93	286.559	0.0116203	0.0210821	0.00777998	0.0195211	0.0158626	0.021175	0.0113052	0.986731	0.90703	0.986993	0.945234	0.924734	0.907237	0.982895	BACK&FORTH	Mov27	0.015478	0.948694	288.339
2023-11-28 21:10:48	286.873	292.668	286.698	286.14	283.626	285.996	288.409	0.0132317	0.015166	0.0159898	0.0190274	0.0160861	0.0222979	0.0133266	0.974779	0.943382	0.940687	0.941092	0.924569	0.89565	0.980476	BACK&FORTH	Mov28	0.0164465	0.942948	287.201

## Sheet: Data Fig.9c (164nm Sample)
	Units: nm							Arbitrary units (a.u.)							Arbitrary units (a.u.)									(a.u.)	(a.u.)	(nm)
timestamp	s1_thick	s2_thick	s3_thick	s4_thick	s5_thick	s6_thick	s7_thick	s1_RMSE	s2_RMSE	s3_RMSE	s4_RMSE	s5_RMSE	s6_RMSE	s7_RMSE	s1_Rsq	s2_Rsq	s3_Rsq	s4_Rsq	s5_Rsq	s6_Rsq	s7_Rsq	Test	Subcat	AVG RMSE	AVG R2	AVG THICKNESS
2023-11-28 20:22:18	422.172	140.657	162.388	255.129	206.802	125.893	214.702	0.185109	0.142001	0.157813	0.110339	0.110555	0.146302	0.12308	-0.255126	-1.19647	0.153472	-0.810647	-0.952978	-0.815428	-1.47616	CALIBRATION	Load position	0.139314	-0.764762	218.249
2023-11-28 20:22:20	500.088	158.76	118.035	109.547	258.853	129.807	287.16	0.175212	0.145711	0.162478	0.110125	0.109344	0.148343	0.12327	-35.362	-0.308969	0.379228	-0.753244	-0.953266	-1.04703	-1.32143	CALIBRATION	Load position	0.139212	-5.62382	223.178
2023-11-28 20:22:20	212.207	158.76	245.891	174.395	255.369	118.946	246.16	271.945	291.004	0.158956	0.115309	0.109124	0.141395	0.123071	-0.350831	-0.308969	0.191912	-0.842043	-1.14752	-1.70561	-1.21243	CALIBRATION	Load position	80.5139	-0.767927	201.676
2023-11-28 20:22:24	360.752	160.016	336.288	223.018	118.596	122.68	287.16	0.182703	0.146337	0.158477	0.113052	0.10878	0.145313	0.126428	-0.188824	-0.435047	0.222436	-0.758162	-1.1011	-0.58644	-1.10272	CALIBRATION	Load position	0.140156	-0.564265	229.787
2023-11-28 20:22:24	271.145	160.016	284.357	213.048	240.695	124.441	210.155	0.182428	0.146337	0.155303	0.111036	0.109908	0.145947	0.125091	-0.61433	-0.435047	0.115	0.468887	-1.03319	-0.931372	-1.18056	CALIBRATION	Load position	0.139436	-0.515802	214.837
2023-11-28 20:22:27	336.008	205.4	491.68	287.13	256.891	124.433	202.838	0.181885	0.142441	0.157891	0.106888	0.111494	0.145087	0.121927	-0.420911	-0.240991	0.49373	-0.68368	-0.964315	-0.472735	-1.32186	CALIBRATION	Load position	0.13823	-0.515824	272.054
2023-11-28 20:22:30	307.04	148.945	374.285	301.574	186.801	125.362	205.16	0.184532	0.142071	0.157034	0.112561	0.110876	0.145533	0.121569	-0.492622	-0.936774	0.430231	-0.871043	-1.39803	-1.58801	-1.08816	CALIBRATION	Load position	0.139168	-0.849201	235.595
2023-11-28 20:22:30	357.749	148.945	156.513	210.285	116.985	124.675	205.741	0.181164	0.142071	0.154291	0.118577	0.112965	0.142392	0.119796	-0.278085	-0.936774	-0.0107223	-1.02306	-1.75933	-1.9302	-1.22656	CALIBRATION	Load position	0.138751	-1.02353	188.699
2023-11-28 20:22:33	489.838	159.275	227.102	282.836	247.041	121.745	286.52	0.183619	0.148817	0.158146	0.11362	0.105258	0.146464	0.124927	-22.9276	-0.363012	0.195166	-0.841434	-1.04583	-0.589536	-1.21242	CALIBRATION	Load position	0.140122	-3.82638	259.194
2023-11-28 20:22:35	311.864	121.138	396.547	163.199	255.85	124.381	206.762	0.187199	0.147124	0.152183	0.114391	0.109109	0.145911	0.121392	-0.44558	-0.905398	0.322073	-0.864758	-1.00239	-1.03695	-1.21214	CALIBRATION	Load position	0.139615	-0.73502	225.677
2023-11-28 20:22:35	257.691	121.138	546.854	310.713	190.911	125.086	233.968	0.1803	0.147124	0.154872	0.105104	0.110881	0.140401	0.155594	-0.13855	-0.905398	0.30538	-0.752427	-1.09758	-0.99027	-1.15536	CALIBRATION	Load position	0.142039	-0.676315	255.195
2023-11-28 20:22:38	492.005	174.229	164.026	268.334	307.541	286.978	304.713	0.283485	0.283308	0.286002	0.296663	0.283309	0.285277	0.282409	-83.1681	-59.4976	-147.146	-124.738	-127.7	-117.79	-109.774	CALIBRATION	Load position	0.285779	-109.973	285.404
2023-11-28 20:22:40	246	143.391	328.057	268.963	287	292.982	307.087	0.281844	0.282863	0.281422	0.294889	0.286486	0.283267	0.282841	-49.4156	-75.2401	-122	-49.5911	-143.932	-124.277	-82.1806	CALIBRATION	Load position	0.284801	-92.3767	267.64
2023-11-28 20:22:40	312.545	143.391	287.033	275.247	217.027	214.491	305.821	0.287257	0.282863	0.283974	0.290481	0.13963	0.286897	0.280573	-81.8297	-75.2401	-57.0204	-58.568	-1.49533	-131.005	-54.6229	CALIBRATION	Load position	0.264525	-65.683	250.794
2023-11-28 20:22:44	330.322	158.878	398.989	303.896	276.49	178.752	174.395	0.210482	0.177662	0.186142	0.149019	0.150835	0.181036	0.165794	-1.19117	0.60447	0.49242	-1.04239	-1.46006	0.134138	-0.732736	CALIBRATION	Load position	0.174424	-0.456476	260.246
2023-11-28 20:22:46	155.932	163.198	156.312	275.107	163.187	321.75	291.004	0.0131063	0.0153998	0.0104032	0.0107231	0.0202568	0.0145407	0.0138703	0.979135	0.962289	0.980763	0.977708	0.969971	0.983789	0.981532	CALIBRATION	CALIB POINT	0.0140429	0.976455	218.07
2023-11-28 20:22:48	166.282	167.123	161.397	281.95	151.389	287.676	271.945	0.0138536	0.0137806	0.0144521	0.00937394	0.010165	0.0178294	0.0142455	0.972158	0.964942	0.962162	0.984751	0.983055	0.969169	0.979053	CALIBRATION	CALIB POINT	0.0133857	0.973613	212.538
2023-11-28 20:22:49	160.517	167.563	164.44	265.751	152.188	357.467	310.574	0.00941409	0.0106971	0.00828522	0.0140246	0.0113957	0.0165948	0.0195955	0.989052	0.981983	0.986526	0.95847	0.980228	0.980789	0.956778	CALIBRATION	CALIB POINT	0.0128581	0.976261	225.5
2023-11-28 20:22:49	165.041	167.563	167.764	263.237	162.489	291.307	301.92	0.0132735	0.0106971	0.00791022	0.012523	0.0114907	0.0187312	0.0130944	0.976259	0.981983	0.987792	0.964833	0.98714	0.987998	0.98949	CALIBRATION	CALIB POINT	0.0125315	0.982214	217.046
2023-11-28 20:22:52	139.736	161.878	163.079	149.386	175.531	165.041	161.037	0.0141682	0.00911557	0.00960017	0.0135262	0.00995966	0.0160799	0.0144644	0.987752	0.987275	0.981954	0.965166	0.986286	0.982734	0.981999	CALIBRATION	CALIB POINT	0.0124163	0.981881	159.384
2023-11-28 20:22:55	151.898	157.454	163.109	164.721	174.274	183.139	181.237	0.0121311	0.0123729	0.0088188	0.00947541	0.0113684	0.0175128	0.0143761	0.989666	0.979244	0.984929	0.982079	0.990786	0.97842	0.978765	CALIBRATION	CALIB POINT	0.0122936	0.983413	167.976
2023-11-28 20:22:56	164.18	166.242	154.311	164.16	163.675	169.205	176.162	0.0116682	0.0103031	0.0144892	0.0103411	0.00912004	0.0153955	0.0134675	0.993149	0.983177	0.963448	0.979107	0.990931	0.982705	0.986461	CALIBRATION	CALIB POINT	0.0121121	0.982711	165.419
2023-11-28 20:22:57	155.231	172.668	159.436	165.321	162.719	145.982	151.688	0.0129139	0.00884253	0.00803915	0.0105212	0.0101155	0.0181646	0.0133201	0.991151	0.987543	0.989161	0.976266	0.992516	0.982386	0.990354	CALIBRATION	CALIB POINT	0.0117024	0.987054	159.007
2023-11-28 20:22:58	164.761	148.705	160.196	162.549	163.99	145.982	183.619	0.012066	0.0127628	0.00935469	0.00954188	0.0103948	0.0181646	0.0165932	0.983014	0.979775	0.983737	0.983567	0.984503	0.982386	0.974839	CALIBRATION	CALIB POINT	0.0126968	0.981689	161.4
2023-11-28 20:23:01	166.483	150.237	160.156	166.002	167.604	151.428	174.05	0.0122988	0.0132381	0.00900242	0.0102237	0.0101495	0.0164743	0.0156194	0.974655	0.96734	0.98463	0.979708	0.986359	0.979227	0.964211	CALIBRATION	CALIB POINT	0.0124295	0.97659	162.28
2023-11-28 20:23:02	153.31	172.243	164.796	162.168	161.678	144.711	173.709	0.0115543	0.0115371	0.00796454	0.00970018	0.0113106	0.0136145	0.0170485	0.991073	0.989082	0.987965	0.983032	0.979536	0.982961	0.98043	CALIBRATION	CALIB POINT	0.0118185	0.984869	161.802
2023-11-28 20:23:03	161.257	178.814	159.436	161.958	163.559	153.187	181.057	0.0139334	0.0149677	0.0105222	0.00937521	0.0119829	0.0189314	0.0157687	0.985959	0.968129	0.981111	0.981728	0.985499	0.982917	0.982634	CALIBRATION	CALIB POINT	0.0136402	0.98114	165.61
2023-11-28 20:23:03	156.953	178.814	166.417	164.681	161.718	148.985	177.373	0.0113089	0.0149677	0.00807217	0.0128414	0.00863821	0.0148475	0.013573	0.989365	0.968129	0.987754	0.972706	0.990119	0.98255	0.987122	CALIBRATION	CALIB POINT	0.0120356	0.982535	164.992
2023-11-28 20:23:06	159.696	174.53	163.76	164.881	161.618	168.444	181.857	0.0109351	0.0116175	0.0109598	0.0108927	0.0125941	0.0189962	0.0152958	0.988476	0.98378	0.976659	0.975137	0.975366	0.990628	0.987513	CALIBRATION	CALIB POINT	0.0130416	0.982508	167.827
2023-11-28 20:23:09	168.172	164.4	159.506	166.667	154.15	149.666	180.997	0.0121627	0.018458	0.0084259	0.00975389	0.0115055	0.0158088	0.0149799	0.987086	0.958917	0.987269	0.980988	0.985271	0.985091	0.972384	CALIBRATION	CALIB POINT	0.0130135	0.979572	163.365
2023-11-28 20:23:10	161.311	167.503	164.12	165.081	160.356	154.371	175.982	0.0102817	0.00892433	0.0100442	0.00908983	0.00968876	0.0153071	0.0173988	0.986893	0.985839	0.978865	0.983993	0.986235	0.983125	0.979359	CALIBRATION	CALIB POINT	0.0115335	0.983473	164.104
2023-11-28 20:23:11	162.098	162.24	163.64	162.178	165.141	164.4	157.344	0.0119539	0.0155543	0.0085732	0.0116599	0.0104525	0.0189283	0.0151891	0.988829	0.955565	0.986341	0.973022	0.991085	0.982856	0.986019	CALIBRATION	CALIB POINT	0.0131873	0.980531	162.434
2023-11-28 20:23:11	161.357	162.24	157.617	163.159	153.86	152.969	146.983	0.00988109	0.0155543	0.00894902	0.010614	0.00887369	0.0204628	0.0132449	0.988177	0.955565	0.984605	0.977539	0.989318	0.971898	0.974782	CALIBRATION	CALIB POINT	0.0125114	0.977412	156.884
2023-11-28 20:23:15	153.47	166.282	159.996	161.558	165.201	170.571	180.496	0.0117934	0.0187183	0.00803911	0.00802856	0.0101721	0.0169944	0.0179062	0.99317	0.938489	0.987573	0.987801	0.983439	0.985142	0.971538	CALIBRATION	CALIB POINT	0.0130932	0.978165	165.368
2023-11-28 20:23:16	173.609	180.096	163.56	165.521	168.044	152.709	173.634	0.0128388	0.0109073	0.00800803	0.01052	0.00845187	0.0168208	0.0141792	0.992076	0.983222	0.988003	0.980776	0.993022	0.978865	0.984724	CALIBRATION	CALIB POINT	0.0116751	0.985813	168.168
2023-11-28 20:23:17	162.779	153.35	158.475	168.244	145.782	156.112	182.133	0.0113004	0.00996328	0.00889767	0.0140508	0.0107399	0.0161211	0.0153481	0.987456	0.982878	0.985384	0.957081	0.989479	0.981983	0.976772	CALIBRATION	CALIB POINT	0.0123459	0.980148	160.982
2023-11-28 20:23:20	164.053	167.183	160.617	152.949	173.649	148.104	174.69	0.0115549	0.0154406	0.0119247	0.0134852	0.0109597	0.0178332	0.0139625	0.989133	0.957735	0.971891	0.963955	0.986765	0.973665	0.984989	CALIBRATION	CALIB POINT	0.0135944	0.975448	163.035
2023-11-28 20:23:21	146.483	152.614	163.74	162.489	166.803	181.537	180.736	0.0119987	0.00834397	0.0100938	0.0105461	0.00920131	0.0212605	0.0150455	0.990435	0.988949	0.981504	0.982464	0.988046	0.978694	0.983425	CALIBRATION	CALIB POINT	0.0123557	0.984788	164.914
2023-11-28 20:23:21	193.949	152.614	158.502	156.232	226.081	153.41	181.437	0.210327	0.00834397	0.0145689	0.0360051	0.154593	0.0439976	0.0400831	-62.1789	0.988949	0.959904	0.816486	-8.3959	0.518802	0.443308	CALIBRATION	Load position	0.0725599	-9.54963	174.603
2023-11-28 20:23:24	334.646	92.4502	185.861	126.373	243.598	128.065	246.1	0.20939	0.180186	0.18869	0.15688	0.150953	0.175897	0.283782	-1.35387	0.597316	-14.6271	0.0770091	-1.18826	-0.178922	-72.8082	CALIBRATION	Load position	0.192254	-12.7831	193.871
2023-11-28 20:23:26	276.753	133.13	246.072	164.08	143.503	122.995	174.33	0.284858	0.286646	0.288261	0.289824	0.286999	0.28761	0.282139	-117.328	-106.743	-70.6212	-47.5617	-95.3443	-94.9573	-38.7633	CALIBRATION	Load position	0.286619	-81.6169	180.123
2023-11-28 20:23:27	163.98	174.256	655.989	286.994	328.007	123.002	333.205	0.285943	0.283097	0.283508	0.294521	0.280942	0.285278	0.278975	-126.147	-106.743	-117.001	-63.7187	-58.5131	-120.834	-86.2594	CALIBRATION	Load position	0.284609	-97.0309	295.062
2023-11-28 20:23:31	163.994	153.753	353.6	164.039	327.999	102.512	307.505	0.280654	0.286505	0.285429	0.298234	0.28567	0.285453	0.287196	-51.2895	-53.8412	-79.3556	-147.449	-140.51	-56.7983	-69.2688	CALIBRATION	Load position	0.28702	-85.5018	224.772
2023-11-28 20:23:32	317.725	102.41	153.752	327.98	368.967	122.964	163.96	0.285503	0.288951	0.284124	0.297646	0.287831	0.289671	0.279393	-171.632	-64.1406	-73.3416	-155.516	-152.382	-255.612	-104.937	CALIBRATION	Load position	0.287588	-139.652	222.537
2023-11-28 20:23:35	228.383	148.625	327.998	307.5	327.999	122.999	240.796	0.286427	0.288029	0.284532	0.295194	0.286502	0.286303	0.284342	-302.006	-114.496	-132.156	-54.5844	-150.901	-127.24	-184.17	CALIBRATION	Load position	0.287333	-152.222	243.471
2023-11-28 20:23:36	287.027	204.915	166.723	246.08	410.03	123	286.989	0.28262	0.286048	0.285265	0.292514	0.283771	0.285188	0.283893	-46.9383	-143.558	-141.915	-175.587	-121.191	-115.268	-60.0726	CALIBRATION	Load position	0.285614	-114.933	246.395
2023-11-28 20:23:39	266.57	82.1568	307.579	287.08	184.54	122.999	322.955	0.280004	0.285189	0.285283	0.296011	0.282193	0.287242	0.280792	-52.6815	-88.8809	-122.634	-51.3116	-83.7837	-174.939	-78.2733	CALIBRATION	Load position	0.285245	-93.2148	224.84
2023-11-28 20:23:39	287.08	82.1568	245.96	656.008	143.495	122.993	389.517	0.284844	0.285189	0.285045	0.298454	0.284779	0.286546	0.278906	-62.4993	-88.8809	-74.2722	-127.637	-139.497	-104.581	-80.2656	CALIBRATION	Load position	0.286252	-96.8047	275.316
2023-11-28 20:23:41	334.086	119.149	203.719	195.07	239.954	62.1406	249.203	0.211816	0.288098	0.186718	0.151447	0.154948	0.182673	0.159576	-0.839632	-34.9361	0.572933	-1.20045	-1.41362	-0.146666	-1.27661	CALIBRATION	Load position	0.190754	-5.60573	200.475
2023-11-28 20:23:44	281.555	153.099	165.822	159.085	211.506	136.053	177.854	0.186608	0.0608099	0.0141645	0.0139932	0.120676	0.184128	0.0155307	-0.170277	0.585169	0.962716	0.95464	-1.18569	-0.10809	0.985409	CALIBRATION	Load position	0.0851299	0.289125	183.568
2023-11-28 20:23:45	155.732	143.7	160.276	167.604	163.755	157.574	178.814	0.0112893	0.0135606	0.00877996	0.019605	0.00997115	0.0175802	0.0132337	0.989811	0.968813	0.985741	0.899724	0.991071	0.982584	0.978986	CALIBRATION	CALIB POINT	0.0134314	0.970961	161.065
2023-11-28 20:23:48	163.334	168.625	158.266	163.68	170.146	158.274	182.979	0.0129526	0.0108857	0.012101	0.0130818	0.0113481	0.0174908	0.0136526	0.978536	0.978334	0.971382	0.968651	0.992131	0.98398	0.981282	CALIBRATION	CALIB POINT	0.0130732	0.979185	166.472
2023-11-28 20:23:49	154.931	171.547	167.503	166.062	170.206	155.392	165.001	0.0120639	0.0135709	0.00697566	0.00933781	0.00967034	0.0150287	0.0124417	0.98679	0.977947	0.990778	0.982425	0.995296	0.990838	0.986951	CALIBRATION	CALIB POINT	0.0112984	0.987289	164.378
2023-11-28 20:23:50	163.8	166.703	164	163.56	165.201	154.931	176.432	0.0122911	0.013183	0.00576373	0.0135288	0.00983913	0.0161865	0.0129751	0.981181	0.973346	0.994313	0.960976	0.986917	0.977205	0.990181	CALIBRATION	CALIB POINT	0.0119668	0.980588	164.947
2023-11-28 20:23:51	147.264	165.722	163.324	162.158	158.054	146.503	170.211	0.0129828	0.0133506	0.00763059	0.0167827	0.0115569	0.0191296	0.0133749	0.987055	0.968996	0.989151	0.944923	0.985734	0.985358	0.983598	CIRCULAR	Mov1	0.013544	0.977831	159.034
2023-11-28 20:23:54	151.828	159.315	166.823	162.959	166.763	151.908	163.68	0.0122202	0.0109256	0.00719313	0.0101427	0.00954299	0.0162692	0.0176838	0.986271	0.987493	0.991477	0.982293	0.990249	0.981653	0.959182	CIRCULAR	Mov1	0.0119968	0.98266	160.468
2023-11-28 20:23:55	165.281	167.343	161.097	161.067	171.728	166.052	175.611	0.0133237	0.0116626	0.0097923	0.0121207	0.012901	0.0180502	0.018909	0.989296	0.976507	0.982093	0.972867	0.985322	0.982301	0.969297	CIRCULAR	Mov1	0.0138228	0.979669	166.883
2023-11-28 20:23:57	167.283	180.957	162.729	160.837	166.963	151.988	162.639	0.0150815	0.0092203	0.00972452	0.0110378	0.00918133	0.0166869	0.0175939	0.984446	0.987258	0.981153	0.973985	0.985116	0.988637	0.983463	CIRCULAR	Mov1	0.0126466	0.983437	164.771
2023-11-28 20:23:58	153.831	165.962	163.399	162.639	162.318	167.764	155.542	0.0176813	0.0107041	0.00693606	0.0107407	0.00795152	0.0159567	0.0226065	0.985081	0.981899	0.991066	0.977345	0.988897	0.977017	0.981663	CIRCULAR	Mov1	0.0132253	0.983281	161.636
2023-11-28 20:24:00	152.379	180.296	173.049	162.554	159.165	156.553	173.329	0.0172609	0.0129445	0.00809102	0.0103442	0.00919556	0.0160938	0.0247807	0.986606	0.976314	0.988173	0.988402	0.986524	0.981695	0.985506	CIRCULAR	Mov2	0.0141015	0.984746	165.332
2023-11-28 20:24:02	152.304	153.55	177.801	157.454	149.025	160.957	161.798	0.017885	0.0129523	0.0112598	0.0174624	0.00788688	0.0132611	0.0252699	0.975605	0.983082	0.979402	0.941272	0.989324	0.983594	0.985031	CIRCULAR	Mov2	0.0151396	0.976759	158.984
2023-11-28 20:24:03	151.588	161.282	168.364	153.985	166.327	174.073	168.845	0.0198283	0.0106438	0.00899442	0.010116	0.00722188	0.0158957	0.0246728	0.98045	0.981729	0.985125	0.980495	0.99085	0.987773	0.959435	CIRCULAR	Mov2	0.0139104	0.980837	163.495
2023-11-28 20:24:05	156.413	166.843	163.68	165.552	160.697	179.295	179.555	0.0198733	0.0110939	0.0102254	0.0188572	0.00900272	0.0108816	0.0260872	0.981037	0.977623	0.979399	0.939255	0.985353	0.990221	0.973548	CIRCULAR	Mov2	0.0151459	0.975205	167.433
2023-11-28 20:24:07	163.319	173.249	151.047	161.978	181.217	147.744	177.733	0.022333	0.0150287	0.00818426	0.0176399	0.0120017	0.0126019	0.0300721	0.973312	0.970628	0.988408	0.934157	0.980823	0.990612	0.972053	CIRCULAR	Mov3	0.0168374	0.972856	165.184
2023-11-28 20:24:08	141.298	172.608	164.881	168.985	176.092	159.596	182.303	0.0202053	0.0129391	0.00913879	0.017529	0.00875494	0.0135649	0.0258426	0.977618	0.972572	0.987158	0.95742	0.988854	0.988793	0.977413	CIRCULAR	Mov3	0.0154249	0.978547	166.537
2023-11-28 20:24:09	149.626	167.463	151.107	165.001	173.054	187.563	167.684	0.0233766	0.0123017	0.00946556	0.0163867	0.0124903	0.010525	0.0265842	0.971726	0.973248	0.982896	0.97828	0.968613	0.989639	0.967134	CIRCULAR	Mov3	0.0158757	0.975934	165.928
2023-11-28 20:24:12	162.368	167.163	159.436	149.045	170.411	161.518	176.933	0.0177751	0.00889529	0.00916847	0.0157756	0.0167898	0.00895775	0.0235332	0.97433	0.987282	0.98426	0.984335	0.961874	0.982658	0.974542	CIRCULAR	Mov3	0.0144136	0.978469	163.839
2023-11-28 20:24:13	157.914	163.5	164.961	157.318	172.288	152.269	162.639	0.0194444	0.0115869	0.012631	0.0281267	0.0157802	0.0133973	0.0238639	0.97652	0.973724	0.966571	0.875682	0.975301	0.967206	0.984124	CIRCULAR	Mov3	0.0178329	0.959876	161.555
2023-11-28 20:24:14	152.188	167.604	182.118	157.068	165.111	153.655	175.011	0.0190062	0.0103837	0.0129909	0.026004	0.0171608	0.0128127	0.0223675	0.968864	0.982574	0.97318	0.906584	0.973112	0.966429	0.980195	CIRCULAR	Mov3	0.0172465	0.96442	164.679
2023-11-28 20:24:17	160.156	155.041	158.515	152.509	172.598	160.036	166.302	0.0249772	0.0118484	0.010607	0.0164039	0.0173825	0.0112487	0.0214147	0.97228	0.97063	0.979509	0.985783	0.956289	0.982202	0.966699	CIRCULAR	Mov3	0.0162689	0.973342	160.737
2023-11-28 20:24:18	162.539	161.758	161.818	155.692	169.986	152.549	178.404	0.0252911	0.00806734	0.0111761	0.02191	0.0143465	0.0100612	0.0256735	0.960303	0.987357	0.979408	0.959224	0.972329	0.983731	0.959291	CIRCULAR	Mov3	0.0166465	0.971663	163.249
2023-11-28 20:24:19	162.759	164.32	160.917	153.945	175.326	156.117	169.525	0.0227355	0.00930703	0.0118145	0.0238577	0.0180308	0.0126297	0.0228671	0.961223	0.983474	0.969573	0.945056	0.96012	0.974988	0.965248	CIRCULAR	Mov4	0.0173203	0.965669	163.273
2023-11-28 20:24:22	151.908	166.042	163.399	169.239	167.363	154.347	214.689	0.0269127	0.0149404	0.00792595	0.0196341	0.0129566	0.0119398	0.0281736	0.957193	0.944948	0.97814	0.950531	0.982502	0.980018	0.980212	CIRCULAR	Mov4	0.0174976	0.967649	169.57
2023-11-28 20:24:23	162.759	161.678	163.78	175.913	177.213	149.696	179.896	0.0280364	0.0131081	0.00726386	0.0243793	0.0196704	0.018062	0.0238127	0.948888	0.964534	0.990645	0.934842	0.942408	0.957421	0.959115	CIRCULAR	Mov4	0.0191904	0.956836	167.276
2023-11-28 20:24:24	148.372	159.315	145.072	155.241	161.918	155.712	168.019	0.0226657	0.0163698	0.0152132	0.025674	0.0267532	0.0251836	0.0216851	0.982374	0.950161	0.974805	0.962191	0.896448	0.953079	0.963348	CIRCULAR	Mov4	0.0219349	0.954629	156.236
2023-11-28 20:24:25	156.16	160.597	160.502	155.186	163.119	155.317	170.066	0.0259938	0.0154533	0.0100731	0.0318155	0.0290975	0.028757	0.0192045	0.947207	0.952391	0.987333	0.868551	0.91673	0.930934	0.958279	CIRCULAR	Mov4	0.0229135	0.937346	160.135
2023-11-28 20:24:28	133.7	157.539	152.669	157.394	167.527	154.25	165.471	0.0275309	0.0205716	0.0150489	0.0335394	0.0305545	0.0365059	0.0195365	0.943055	0.925186	0.974849	0.921371	0.898309	0.91438	0.941712	CIRCULAR	Mov4	0.026184	0.931266	155.507
2023-11-28 20:24:29	156.873	177.924	184.145	175.111	177.238	154.22	172.038	0.0295008	0.0137318	0.0118334	0.0314785	0.029309	0.0406407	0.0198319	0.939263	0.972979	0.986338	0.864163	0.90475	0.889226	0.937918	CIRCULAR	Mov4	0.0251894	0.927805	171.078
2023-11-28 20:24:29	149.286	177.924	174.03	155.592	173.009	151.408	182.588	0.0255964	0.0137318	0.0152487	0.0324941	0.0315345	0.0449863	0.019419	0.960209	0.972979	0.974078	0.869899	0.849244	0.872227	0.924564	CIRCULAR	Mov4	0.0261444	0.9176	166.262
2023-11-28 20:24:33	161.145	166.192	146.203	136.213	173.149	129.088	183.119	0.0286712	0.0144248	0.0200833	0.0354834	0.0272829	0.0458839	0.018259	0.941894	0.953807	0.962567	0.844767	0.896971	0.885977	0.934523	CIRCULAR	Mov5	0.0271555	0.917215	156.444
2023-11-28 20:24:34	150.872	162.093	178.139	166.332	174.16	152.168	174.776	0.0316648	0.0120169	0.0141155	0.0326345	0.0278869	0.0445831	0.0228007	0.926898	0.975829	0.979535	0.883683	0.921519	0.845466	0.894177	CIRCULAR	Mov5	0.0265289	0.918158	165.506
2023-11-28 20:24:36	160.136	169.455	156.773	168.145	167.068	159.916	174.485	0.0341382	0.0152307	0.0114859	0.0285548	0.0188821	0.037547	0.0239516	0.912286	0.964304	0.977291	0.819898	0.915163	0.889419	0.919428	CIRCULAR	Mov5	0.0242557	0.91397	165.14
2023-11-28 20:24:38	151.498	153.43	164.726	173.619	169.625	155.302	180.016	0.031651	0.0148427	0.0127107	0.0334708	0.0247302	0.0461931	0.023395	0.933652	0.963195	0.98199	0.851249	0.865341	0.858331	0.940832	CIRCULAR	Mov5	0.0267134	0.913513	164.031
2023-11-28 20:24:40	156.553	161.357	167.463	167.861	179.164	153.813	179.395	0.0341318	0.0165015	0.0109573	0.0312698	0.0235993	0.0469432	0.0236632	0.93084	0.960477	0.97552	0.875569	0.889216	0.868981	0.920311	CIRCULAR	Mov5	0.0267237	0.917274	166.515
2023-11-28 20:24:41	150.277	161.067	165.14	171.848	162.719	148.805	170.176	0.0368381	0.0165718	0.0138608	0.0272658	0.016769	0.0436623	0.0274947	0.914364	0.938054	0.967467	0.865807	0.932577	0.838333	0.904256	CIRCULAR	Mov6	0.0260661	0.908694	161.433
2023-11-28 20:24:42	152.168	166.052	163.159	154.361	181.567	154.11	170.396	0.0382062	0.0153461	0.0177642	0.0264188	0.0162514	0.0413136	0.0270125	0.896157	0.944086	0.944517	0.920257	0.936447	0.873257	0.925995	CIRCULAR	Mov6	0.0260447	0.920102	163.116
2023-11-28 20:24:45	142.949	152.514	160.036	158.785	166.643	158.916	176.684	0.0384185	0.0126057	0.0138818	0.0303069	0.0171129	0.0362488	0.0268688	0.906096	0.966767	0.968242	0.871872	0.932697	0.913551	0.94369	CIRCULAR	Mov6	0.0250633	0.928988	159.504
2023-11-28 20:24:45	142.779	152.514	165.732	163.57	176.062	127.532	168.154	0.0382309	0.0126057	0.0183543	0.0349205	0.0217868	0.0530835	0.0246267	0.918958	0.966767	0.94182	0.878402	0.882733	0.807823	0.870518	CIRCULAR	Mov6	0.0290869	0.895289	156.62
2023-11-28 20:24:47	150.667	154.702	164.299	166.753	173.279	152.369	183.804	0.0356538	0.0200928	0.0145957	0.0347488	0.0259218	0.0602049	0.0244151	0.924441	0.905774	0.955435	0.866994	0.844793	0.811926	0.842466	CIRCULAR	Mov6	0.0308047	0.878833	163.696
2023-11-28 20:24:48	153.82	160.126	162.418	151.823	172.008	128.826	179.455	0.039617	0.0184545	0.0153885	0.0409476	0.0286778	0.0697029	0.02727	0.903211	0.935205	0.966587	0.757165	0.83192	0.72785	0.778117	CIRCULAR	Mov6	0.034294	0.842865	158.354
2023-11-28 20:24:50	153.59	161.578	166.202	167.884	174.03	123.074	178.95	0.0414907	0.0181634	0.0171152	0.045058	0.0200272	0.0717434	0.0234397	0.896438	0.95906	0.935547	0.595007	0.893163	0.644961	0.876153	CIRCULAR	Mov6	0.0338625	0.828618	160.758
2023-11-28 20:24:51	153.761	157.994	167.846	176.069	176.072	103.635	178.574	0.0420307	0.0176524	0.0134862	0.0387827	0.0243202	0.0723832	0.0260449	0.889524	0.95906	0.963509	0.802568	0.865876	0.790913	0.818847	CIRCULAR	Mov6	0.0335286	0.870042	159.136
2023-11-28 20:24:53	142.853	176.39	166.153	171.427	173.418	123.731	171.027	0.0412146	0.0129442	0.0165051	0.0381551	0.0284692	0.0712794	0.0260886	0.905027	0.964894	0.968656	0.800902	0.80822	0.545975	0.809605	CIRCULAR	Mov7	0.0335223	0.82904	160.714
2023-11-28 20:24:56	151.888	180.316	160.356	176.853	174.831	127.464	177.874	0.0403911	0.0263632	0.0231512	0.0462372	0.0362712	0.0825062	0.0269229	0.892575	0.906209	0.917269	0.693706	0.739533	0.54034	0.751019	CIRCULAR	Mov7	0.0402633	0.777236	164.226
2023-11-28 20:24:58	150.607	181.687	163.74	155.562	175.972	124.677	168.484	0.0446277	0.0190897	0.0182549	0.0425139	0.0333003	0.0853626	0.0245424	0.867817	0.952875	0.941541	0.677837	0.729239	0.660413	0.828431	CIRCULAR	Mov7	0.0382416	0.808308	160.104
2023-11-28 20:24:58	153.8	181.687	159.776	173.309	176.002	125.462	175.346	0.0459754	0.0190897	0.0193586	0.0402613	0.0235589	0.0866456	0.0291153	0.862323	0.952875	0.925215	0.682334	0.880379	0.672654	0.762696	CIRCULAR	Mov7	0.037715	0.819782	163.626
2023-11-28 20:25:02	145.102	162.258	160.837	175.291	175.411	134.051	176.918	0.0447293	0.0210369	0.0189702	0.0424276	0.0247657	0.0860138	0.0254166	0.886281	0.926714	0.947432	0.627996	0.867401	0.543642	0.814899	CIRCULAR	Mov8	0.0376229	0.802052	161.41
2023-11-28 20:25:03	152.168	166.312	162.649	169.728	175.356	97.385	183.169	0.0434233	0.0152716	0.0213217	0.0438291	0.0265029	0.0805942	0.0289139	0.890017	0.943813	0.94335	0.581188	0.786464	0.718599	0.801346	CIRCULAR	Mov8	0.0371224	0.809254	158.11
2023-11-28 20:25:04	152.229	180.093	157.934	155.271	172.578	132.069	184.28	0.0450061	0.0150155	0.0189917	0.0343589	0.021445	0.0832612	0.0251318	0.884962	0.96547	0.942482	0.802505	0.879154	0.669339	0.816274	CIRCULAR	Mov8	0.0347443	0.851455	162.065
2023-11-28 20:25:06	153.189	166.072	166.585	155.447	177.393	125.943	169.045	0.0498458	0.0219779	0.0236619	0.0469066	0.0266119	0.0980364	0.0274521	0.856848	0.894472	0.866104	0.497166	0.812662	0.437417	0.732439	CIRCULAR	Mov8	0.0420704	0.728158	159.096
2023-11-28 20:25:08	160.697	178.723	167.133	176.012	167.624	121.699	175.331	0.0490271	0.0201848	0.0250875	0.0444147	0.0213213	0.0887997	0.0321724	0.850858	0.923111	0.854175	0.544693	0.866931	0.694006	0.58774	CIRCULAR	Mov8	0.0401439	0.760216	163.888
2023-11-28 20:25:10	143.46	168.844	163.78	122.339	166.963	124.922	167.684	0.0511488	0.0181677	0.0255485	0.0484498	0.0224332	0.0977461	0.0297398	0.857137	0.919231	0.873098	0.282156	0.861535	0.585913	0.691018	CIRCULAR	Mov9	0.0418906	0.724298	151.142
2023-11-28 20:25:11	150.842	161.197	165.665	154.391	174.53	125.003	165.682	0.0515702	0.0173939	0.0208417	0.0388269	0.02259	0.0969516	0.0305495	0.853725	0.920831	0.913594	0.738904	0.871988	0.38588	0.701659	CIRCULAR	Mov9	0.0398177	0.769512	156.759
2023-11-28 20:25:13	152.098	166.162	160.026	155.219	170.912	124.912	173.634	0.0521322	0.0199413	0.0230151	0.0381244	0.0219713	0.0942489	0.027595	0.844678	0.889831	0.872704	0.603266	0.869906	0.5357	0.73697	CIRCULAR	Mov9	0.0395755	0.764722	157.566
2023-11-28 20:25:15	0	178.274	169.007	164.231	165.952	124.031	166.502	0.0529823	0.0204876	0.0262146	0.0429785	0.0235986	0.10631	0.0274645	0.37684	0.910292	0.873774	0.62971	0.837786	0.573481	0.754094	CIRCULAR	Mov9	0.0428624	0.707997	138.285
2023-11-28 20:25:15	151.022	178.274	164.32	170.281	177.573	133.333	175.466	0.0526187	0.0204876	0.0281509	0.0432129	0.0209465	0.093498	0.0267867	0.826818	0.910292	0.810902	0.590264	0.878689	0.583829	0.751413	CIRCULAR	Mov9	0.0408145	0.764601	164.324
2023-11-28 20:25:19	151.408	163.52	158.5	156.593	174.284	124.383	170.667	0.0527562	0.0164883	0.0221107	0.0381187	0.0228424	0.0904176	0.030627	0.843574	0.934599	0.897959	0.615255	0.899032	0.504688	0.67244	CIRCULAR	Mov10	0.0390516	0.766792	157.05
2023-11-28 20:25:20	149.005	171.86	165.231	152.774	171.17	122.991	174.868	0.0496331	0.0184415	0.0241726	0.0380494	0.0217837	0.0913292	0.032181	0.877424	0.915384	0.842504	0.599884	0.92798	0.49203	0.62877	CIRCULAR	Mov10	0.0393701	0.754854	158.271
2023-11-28 20:25:21	152.389	155.139	163.096	130.137	165.101	127.155	168.244	0.0528036	0.0257392	0.0289397	0.0440183	0.0232787	0.0993986	0.0271354	0.847025	0.820111	0.795193	0.538813	0.860392	0.465366	0.758974	CIRCULAR	Mov10	0.0430448	0.726553	151.609
2023-11-28 20:25:24	151.188	175.656	161.679	165.521	165.361	123.841	176.131	0.0539997	0.0219112	0.0258058	0.0467608	0.0274372	0.109471	0.0321812	0.818029	0.881354	0.865541	0.513742	0.748182	0.381589	0.631288	CIRCULAR	Mov10	0.0453666	0.691389	159.911
2023-11-28 20:25:25	147.354	154.12	184.042	154.381	165.822	124.116	181.617	0.0495869	0.0232205	0.0285522	0.0416829	0.0251609	0.100183	0.0315553	0.868785	0.899042	0.821661	0.632945	0.804082	0.526819	0.59555	CIRCULAR	Mov10	0.0428488	0.735555	158.779
2023-11-28 20:25:28	142.619	166.212	163.68	175.211	180.186	123.202	168.645	0.051843	0.0181517	0.0266134	0.0439637	0.0206956	0.100805	0.0258543	0.851183	0.917684	0.836435	0.435444	0.896902	0.545408	0.789392	CIRCULAR	Mov11	0.0411324	0.753207	159.965
2023-11-28 20:25:28	153.91	166.212	159.706	154.25	175.852	124.307	167.363	0.0511788	0.0181517	0.0301276	0.0375509	0.0240489	0.102281	0.0285968	0.867037	0.917684	0.77533	0.747518	0.82935	0.562435	0.738723	CIRCULAR	Mov11	0.0417051	0.776868	157.371
2023-11-28 20:25:31	149.196	173.509	161.715	153.191	172.809	126.453	169.886	0.0488733	0.0213067	0.0245417	0.0422649	0.0256729	0.0932456	0.0303992	0.860102	0.909871	0.855077	0.656464	0.804801	0.643084	0.659766	CIRCULAR	Mov11	0.0409006	0.769881	158.108
2023-11-28 20:25:33	152.309	152.987	166.122	168.404	182.053	124.562	172.729	0.0488231	0.0218685	0.022491	0.0397603	0.0251604	0.101949	0.028945	0.857662	0.887292	0.895037	0.728217	0.808644	0.624611	0.746303	CIRCULAR	Mov11	0.0412853	0.792538	159.881
2023-11-28 20:25:34	152.946	167.644	163.049	154.671	167.423	40.1041	170.146	0.0499628	0.0212869	0.0198891	0.0405928	0.0287218	0.0837645	0.024486	0.8345	0.901889	0.936413	0.750993	0.756149	0.727406	0.84557	CIRCULAR	Mov11	0.0383863	0.821846	145.14
2023-11-28 20:25:36	153.73	157.193	161.401	166.262	173.572	131.428	177.613	0.0459361	0.0234753	0.0193331	0.0417463	0.0197064	0.0819291	0.0255773	0.878657	0.910018	0.936995	0.645689	0.896476	0.604203	0.805651	FIXED	Idle	0.0368148	0.811099	160.171
2023-11-28 20:25:38	156.192	161.708	164.326	152.208	161.814	124.281	169.776	0.0437362	0.0164232	0.0179699	0.0434468	0.0216772	0.081403	0.0251186	0.897375	0.943577	0.92166	0.680733	0.88076	0.765373	0.823979	FIXED	Idle	0.0356821	0.844779	155.758
2023-11-28 20:25:40	151.503	167.664	164.811	152.112	182.078	129.977	167.221	0.0459115	0.0145875	0.0164931	0.0276222	0.0186964	0.0437549	0.0339067	0.884011	0.950672	0.949414	0.810777	0.954644	0.862496	0.828084	FIXED	Idle	0.0287103	0.891442	159.338
2023-11-28 20:25:41	196.352	165.361	165.301	157.313	0	156.403	169.146	0.0659574	0.0162916	0.0211743	0.0203399	0.0557317	0.0133357	0.0368103	0.406109	0.956151	0.884542	0.923698	0.357319	0.967002	0.936647	FIXED	Idle	0.0328059	0.775924	144.268
2023-11-28 20:25:44	205.03	154.611	164.105	167.143	0	190.506	169.438	0.298921	0.0205088	0.0275809	0.0262454	0.0625933	0.0167084	0.0397244	-206.961	0.89556	0.822634	0.823191	0.360382	0.986854	0.781773	FIXED	Idle	0.070326	-28.8986	150.119
2023-11-28 20:25:45	338.25	161.002	165.091	163.59	0	149.146	169.195	0.284458	0.0215169	0.037592	0.0171559	0.0648253	0.0224327	0.0416169	-73.8778	0.874728	0.81862	0.935479	0.374208	0.927803	0.527591	FIXED	Idle	0.0699426	-9.91705	163.753
2023-11-28 20:25:46	287.02	142.379	170.156	177.163	165.622	158.052	180.656	0.283224	0.195943	0.0560813	0.0173594	0.0496979	0.0239828	0.0486113	-90.4634	-0.0600492	0.523475	0.93211	0.915343	0.872493	-0.102197	FIXED	Idle	0.0964143	-12.4832	183.007
2023-11-28 20:25:49	174.41	153.805	171.718	150.126	175.691	153.91	287.04	0.285969	0.286703	0.0604281	0.019238	0.0459753	0.035169	0.299113	-81.0169	-129.43	0.608852	0.960105	0.895477	0.593105	-66.7572	FIXED	Idle	0.147514	-39.1637	180.957
2023-11-28 20:25:51	327.976	204.986	297.25	153.38	190.946	152.369	369.085	0.282627	0.290452	0.286124	0.0331761	0.0367763	0.0409423	0.295348	-42.5868	-50.7641	-284.418	0.857793	0.85066	0.563862	-209.699	FIXED	Idle	0.180778	-83.5994	242.285
2023-11-28 20:25:52	153.718	174.235	410	189.605	176.592	124.614	143.498	0.285959	0.286623	0.285455	0.0338934	0.0356924	0.0710751	0.281041	-92.1775	-82.244	-137.097	0.834946	0.657225	0.284605	-83.0743	FIXED	Idle	0.18282	-56.1166	196.038
2023-11-28 20:25:52	328.015	174.235	246.083	328	164.92	124.461	215.213	0.282319	0.286623	0.283178	0.295457	0.0428839	0.081817	0.284651	-47.8784	-82.244	-91.8397	-117.726	0.237905	0.0760579	-87.1074	FIXED	Idle	0.222418	-60.9259	225.847
2023-11-28 20:25:56	327.979	174.11	287.085	164.08	204.199	130.968	287.04	0.286562	0.285379	0.287933	0.290923	0.0500508	0.084486	0.281277	-144.39	-176.068	-155.246	-104.85	-0.167346	-2.20396	-123.597	FIXED	Idle	0.223801	-100.932	225.066
2023-11-28 20:25:59	501.609	124.285	348.495	158.877	287.033	122.98	410.001	0.286852	0.285236	0.283322	0.296486	0.292798	0.284231	0.281443	-724.823	-62.6256	-47.7218	-112.904	-225.143	-167.269	-93.0269	FIXED	Idle	0.287195	-204.787	279.04
2023-11-28 20:25:59	287	124.285	451.04	225.501	328.02	102.512	246.08	0.281866	0.285236	0.287471	0.294827	0.282313	0.285887	0.28396	-64.3765	-62.6256	-95.7223	-79.7229	-103.39	-75.84	-166.304	FIXED	Idle	0.285937	-92.5688	252.063
2023-11-28 20:26:03	322.88	174.271	410.007	307.52	246.08	123	333.205	0.286222	0.282196	0.286665	0.297274	0.287755	0.285204	0.280327	-118.356	-35.8873	-223.361	-97.5298	-98.4018	-75.2353	-94.9903	FIXED	Idle	0.28652	-106.252	273.852
2023-11-28 20:26:05	286.991	148.623	166.696	327.974	225.5	122.974	307.54	0.282595	0.286266	0.285719	0.294456	0.286	0.286907	0.282307	-86.3902	-58.6221	-243.805	-74.483	-123.567	-87.7858	-79.3395	FIXED	Idle	0.286321	-107.713	226.614
2023-11-28 20:26:07	389.42	143.489	348.499	551.898	307.58	122.98	251.204	0.285828	0.287548	0.289182	0.291727	0.285494	0.284846	0.284346	-126.622	-101.298	-163.239	-331.869	-102.266	-214.519	-82.214	FIXED	Idle	0.286996	-160.29	302.153
2023-11-28 20:26:08	285.026	112.425	327.92	246	246.006	122.998	655.985	0.283931	0.286837	0.286418	0.294173	0.285263	0.288405	0.280736	-133.64	-158.678	-62.6416	-136.818	-107.068	-84.9973	-108.932	FIXED	Idle	0.286537	-113.254	285.194
2023-11-28 20:26:10	405.516	133.065	246	328.085	163.951	122.975	307.471	0.287691	0.278961	0.286281	0.295847	0.284908	0.286234	0.281971	-434.429	-34.5375	-267.936	-114.332	-84.2001	-88.262	-74.6328	FIXED	Idle	0.285985	-156.904	243.866
2023-11-28 20:26:13	156.313	153.809	276.745	322.797	307.583	117.9	246.08	0.288645	0.283171	0.28631	0.291245	0.284013	0.282733	0.286399	-118.9	-54.5013	-110.437	-63.5598	-105.237	-95.7405	-154.839	FIXED	Idle	0.286074	-100.459	225.889
2023-11-28 20:26:13	322.905	153.809	286.92	333.149	153.75	123.02	333.205	0.284001	0.283171	0.289529	0.297639	0.283814	0.284304	0.281337	-100.823	-54.5013	-183.234	-83.1246	-149.879	-151.872	-131.381	FIXED	Idle	0.286256	-122.116	243.823
2023-11-28 20:26:17	246.043	71.7499	327.98	317.831	169.131	123.02	348.582	0.285426	0.282534	0.286274	0.301796	0.285152	0.284439	0.282888	-38.1535	-46.0038	-111.131	-79.3102	-136.758	-151.305	-65.9553	FIXED	Idle	0.28693	-89.8025	229.191
2023-11-28 20:26:17	246.031	71.7499	123.022	410.001	246.081	122.995	287.08	0.285529	0.282534	0.287481	0.292431	0.284439	0.286646	0.280858	-77.0701	-46.0038	-74.4116	-90.7356	-184.285	-139.909	-126.515	FIXED	Idle	0.285703	-105.562	215.28
2023-11-28 20:26:21	328	153.83	245.925	163.98	153.75	123	266.426	0.285664	0.283848	0.288183	0.300333	0.283954	0.286105	0.27893	-102.582	-55.9334	-80.472	-110.148	-98.0617	-103.043	-146.223	FIXED	Idle	0.286717	-99.4947	204.987
2023-11-28 20:26:22	143.66	76.8537	328.037	322.875	243.458	122.98	287.035	0.284193	0.287058	0.285523	0.295012	0.282871	0.286647	0.279833	-68.2395	-83.25	-95.0344	-84.2027	-88.0217	-191.9	-105.427	FIXED	Idle	0.285876	-102.297	217.843
2023-11-28 20:26:24	308.781	153.88	168.441	333.147	328	122.979	327.98	0.290183	0.286371	0.282336	0.292852	0.290261	0.284132	0.284113	-782.684	-84.0558	-140.314	-63.6039	-197.875	-105.161	-113.2	FIXED	Idle	0.287178	-212.413	249.03
2023-11-28 20:26:27	246.081	122.914	163.92	348.582	328	44.5729	327.98	0.285301	0.284479	0.284921	0.296932	0.298499	0.283655	0.288046	-143.204	-40.1454	-125.04	-94.001	-178.68	-122.706	-138.807	FIXED	Idle	0.288833	-120.369	226.007
2023-11-28 20:26:27	164	122.914	245.991	164.019	325.568	102.479	328	0.285588	0.284479	0.287367	0.306806	0.212284	0.281865	0.280857	-88.9476	-40.1454	-190.515	-152.28	-7.05851	-136.56	-102.053	FIXED	Idle	0.277035	-102.509	207.567
2023-11-28 20:26:31	225.575	117.879	286.997	317.831	176.712	123.777	225.502	0.28472	0.283335	0.285138	0.310411	0.0393688	0.0807105	0.281832	-109.143	-70.4509	-110.332	-135.73	0.313998	-0.328854	-99.6441	FIXED	Idle	0.223645	-75.0451	210.611
2023-11-28 20:26:32	164.021	153.825	81.9898	328	179.645	127.394	143.499	0.284324	0.283311	0.290027	0.265591	0.0322943	0.0707727	0.284878	-132.066	-42.1428	-159.131	-58.9576	0.877261	-0.331055	-214.806	FIXED	Idle	0.215886	-86.651	168.339
2023-11-28 20:26:34	174.407	174.27	246.08	150.477	168.564	155.832	205	0.283957	0.287373	0.300046	0.013219	0.039121	0.0445109	0.284817	-72.7179	-115.637	-234.023	0.965427	0.927262	0.231807	-127.272	FIXED	Idle	0.179006	-78.2179	182.09
2023-11-28 20:26:34	276.775	174.27	770.031	163.379	376.677	152.111	246	0.287756	0.287373	0.179321	0.0155632	0.0533331	0.0344937	0.29118	-52.161	-115.637	-1.08535	0.946746	0.336182	0.57483	-81.4674	FIXED	Idle	0.164146	-35.499	308.463
2023-11-28 20:26:37	251.135	143.505	157.687	161.603	0	160.096	212.462	0.290416	0.293739	0.0316992	0.0202789	0.0668421	0.0284564	0.0438543	-82.6406	-61.746	0.877466	0.948571	0.429384	0.885926	0.792099	FIXED	Idle	0.110755	-20.0647	155.212
2023-11-28 20:26:39	246.085	153.839	163.365	162.098	0	151.508	203.639	0.287774	0.2871	0.0211629	0.0271033	0.0673261	0.030828	0.0416413	-52.9091	-68.649	0.910886	0.964554	0.41084	0.936397	0.897121	FIXED	Idle	0.108991	-16.7769	154.362
2023-11-28 20:26:42	246.005	156.873	163.735	146.783	0	147.744	175.892	0.27909	0.0136836	0.0141224	0.0261168	0.0619264	0.0318503	0.0414328	-129.943	0.978934	0.961963	0.95054	0.387193	0.935899	0.942928	FIXED	Idle	0.0668889	-17.8265	148.147
2023-11-28 20:26:43	246.08	177.093	163.069	163.5	155.206	175.86	182.218	0.270484	0.0181064	0.0161059	0.0205557	0.0478211	0.0319947	0.0344588	-50.8469	0.973911	0.959849	0.980606	0.838966	0.969356	0.955629	FIXED	Idle	0.0627896	-6.45265	180.432
2023-11-28 20:26:44	150.987	175.351	170.066	160.036	150.577	163.119	178.014	0.0133037	0.016098	0.0113308	0.0121937	0.0112653	0.021971	0.0195954	0.98623	0.966434	0.976553	0.970435	0.988617	0.988695	0.987142	FIXED	CALIB POINT	0.0151083	0.980586	164.021
2023-11-28 20:26:47	162.038	186.672	163.76	163.8	158.317	156.873	169.165	0.0124162	0.0135482	0.011299	0.012657	0.00977831	0.0162925	0.0138279	0.986457	0.977293	0.974231	0.965189	0.989151	0.976565	0.981759	FIXED	CALIB POINT	0.0128313	0.978664	165.804
2023-11-28 20:26:48	163.52	161.458	165.481	153.67	178.234	161.197	172.789	0.013674	0.0122079	0.00870912	0.0137763	0.0117987	0.0158386	0.0128922	0.973768	0.970863	0.985743	0.966896	0.985398	0.981793	0.986622	FIXED	CALIB POINT	0.0126996	0.978726	165.193
2023-11-28 20:26:49	153.93	165.201	163.92	162.799	166.803	155.292	167.964	0.0127926	0.0106023	0.0112713	0.013065	0.0101669	0.0163692	0.0158829	0.980739	0.987126	0.974105	0.966124	0.986447	0.971006	0.966936	FIXED	CALIB POINT	0.0128786	0.976069	162.273
2023-11-28 20:26:52	162.859	172.809	170.166	163.685	157.354	152.609	180.736	0.0131122	0.0125145	0.0079951	0.0111391	0.0108528	0.015786	0.0149746	0.985045	0.975923	0.987668	0.974553	0.992209	0.970728	0.973387	FIXED	CALIB POINT	0.0123392	0.97993	165.745
2023-11-28 20:26:53	152.969	161.127	176.052	162.509	144.221	148.285	147.464	0.0126507	0.0126808	0.00938561	0.0086925	0.0113081	0.0176756	0.0141197	0.9818	0.973007	0.985324	0.986366	0.990583	0.985277	0.991005	FIXED	CALIB POINT	0.012359	0.984766	156.089
2023-11-28 20:26:55	161.157	161.357	151.548	164.881	146.503	150.146	168.855	0.0121206	0.0121857	0.0118844	0.0111627	0.00806592	0.0170245	0.0159914	0.988278	0.97362	0.974784	0.972365	0.994735	0.979444	0.971455	FIXED	CALIB POINT	0.0126336	0.97924	157.778
2023-11-28 20:26:56	163.279	167.123	148.765	160.557	167.003	151.022	173.529	0.0115451	0.0124079	0.0104664	0.0110224	0.00926786	0.0166253	0.0147668	0.984945	0.973267	0.97876	0.978054	0.994366	0.985685	0.970505	FIXED	CALIB POINT	0.0123003	0.980797	161.611
2023-11-28 20:26:58	165.564	153.99	159.541	166.282	168.084	170.166	158.435	0.012498	0.0147091	0.00812608	0.00852331	0.0108268	0.0163771	0.0119809	0.991394	0.971526	0.989556	0.986267	0.983323	0.986019	0.990177	FIXED	CALIB POINT	0.011863	0.985466	163.152
2023-11-28 20:27:00	154.801	173.009	178.494	162.158	151.248	163.279	166.703	0.0128167	0.00972152	0.00716769	0.012982	0.0126688	0.0171749	0.0141885	0.987509	0.990635	0.991209	0.971459	0.978833	0.983013	0.994644	FIXED	CALIB POINT	0.0123886	0.985329	164.242
2023-11-28 20:27:01	163.459	158.835	163.479	163.92	148.083	175.771	169.305	0.0131162	0.0113437	0.0070174	0.00878683	0.00947735	0.0172435	0.0119115	0.990292	0.985064	0.991423	0.984068	0.992857	0.988659	0.989336	FIXED	CALIB POINT	0.0112709	0.988814	163.265
2023-11-28 20:27:02	170.006	168.484	162.959	162.479	182.918	160.897	183.549	0.013699	0.00946756	0.0109675	0.0105919	0.0105657	0.0158219	0.0153681	0.987988	0.984333	0.977117	0.980571	0.988052	0.97324	0.972058	FIXED	CALIB POINT	0.0123545	0.98048	170.185
2023-11-28 20:27:03	156.713	162.959	152.549	162.238	150.927	157.454	167.964	0.0109167	0.0124076	0.0117253	0.0092891	0.0091021	0.0161731	0.0125713	0.988873	0.971848	0.974768	0.982311	0.992537	0.981512	0.980889	FIXED	CALIB POINT	0.0117407	0.98182	158.686
2023-11-28 20:27:06	151.908	167.764	160.076	164.661	147.544	170.126	168.604	0.012813	0.00992289	0.00911744	0.00829122	0.0109288	0.0151868	0.0145225	0.981253	0.983271	0.984813	0.987742	0.991173	0.990607	0.962991	FIXED	CALIB POINT	0.0115404	0.983121	161.526
2023-11-28 20:27:07	162.238	151.047	163.695	165.542	151.748	147.584	181.307	0.0126048	0.0108224	0.00822748	0.0141353	0.0121713	0.0189852	0.012432	0.989553	0.981671	0.987253	0.963999	0.982578	0.990964	0.986322	FIXED	CALIB POINT	0.0127684	0.983191	160.452
2023-11-28 20:27:09	154.446	161.758	162.058	156.593	178.714	174.09	159.926	0.0139779	0.00871816	0.00724784	0.0165965	0.00925454	0.0143401	0.0144158	0.986647	0.988474	0.990203	0.949747	0.992107	0.976282	0.981154	FIXED	CALIB POINT	0.0120787	0.980659	163.941
2023-11-28 20:27:11	165.476	161.478	163.92	162.158	162.739	168.564	182.979	0.011663	0.0091583	0.00590029	0.00979323	0.011294	0.0165286	0.0122357	0.981045	0.986417	0.993381	0.981587	0.981483	0.97648	0.987182	FIXED	CALIB POINT	0.010939	0.983939	166.759
2023-11-28 20:27:12	163.279	166.843	163.279	160.396	147.083	169.445	185.521	0.0118099	0.013166	0.00886433	0.0157874	0.0120568	0.0176502	0.0122749	0.989425	0.974972	0.984398	0.945548	0.986004	0.976656	0.985476	FIXED	CALIB POINT	0.0130871	0.977497	165.121
2023-11-28 20:27:15	156.593	165.041	152.869	161.77	162.193	159.115	184.1	0.0115688	0.0134273	0.0103716	0.0122976	0.011315	0.0152754	0.0155429	0.992918	0.974602	0.980923	0.967463	0.986616	0.988468	0.966188	FIXED	CALIB POINT	0.0128284	0.979597	163.097
2023-11-28 20:27:16	138.055	161.558	153.27	159.991	147.244	152.108	174.981	0.0126441	0.00945869	0.0096495	0.0164056	0.0115992	0.0161691	0.0133894	0.992101	0.986324	0.982732	0.934822	0.990447	0.98252	0.992023	FIXED	CALIB POINT	0.0127594	0.980138	155.315
2023-11-28 20:27:17	161.198	145.972	159.183	161.598	177.533	153.049	169.585	0.0115197	0.0117586	0.0121027	0.0114988	0.0109682	0.0190164	0.0141324	0.98808	0.981911	0.970961	0.976751	0.984063	0.981607	0.978356	FIXED	CALIB POINT	0.0129995	0.980247	161.16
2023-11-28 20:27:19	163.76	181.557	168.469	152.819	168.084	152.569	178.504	0.0132936	0.0132009	0.0122403	0.0129464	0.0106423	0.0166809	0.0150205	0.971004	0.980941	0.97631	0.963349	0.985892	0.981735	0.963132	FIXED	CALIB POINT	0.0134321	0.974623	166.537
2023-11-28 20:27:21	152.008	170.807	163.319	163.279	164.36	149.366	169.405	0.014626	0.0104921	0.0102698	0.0115391	0.010543	0.0168195	0.014202	0.981468	0.98541	0.979148	0.978092	0.984767	0.981715	0.974626	FIXED	CALIB POINT	0.0126416	0.980747	161.792
2023-11-28 20:27:24	152.709	161.838	166.392	161.998	163.53	152.591	183.779	0.0120174	0.0105967	0.00567074	0.0148402	0.0100688	0.0190473	0.012897	0.986032	0.981251	0.994039	0.945798	0.987935	0.973028	0.982685	FIXED	CALIB POINT	0.0121626	0.978681	163.262
2023-11-28 20:27:25	175.091	180.256	161.297	161.518	169.265	162.318	182.099	0.0116372	0.0139743	0.00844308	0.0124584	0.00932578	0.0137026	0.0120793	0.990191	0.979221	0.986493	0.972748	0.992887	0.986774	0.978745	FIXED	CALIB POINT	0.0116601	0.983866	170.263
2023-11-28 20:27:26	165.652	183.459	147.564	163.64	172.048	149.546	162.639	0.011931	0.00922031	0.00904935	0.0108529	0.0134343	0.0174276	0.0146867	0.98625	0.988428	0.98556	0.976771	0.979768	0.97559	0.980981	FIXED	CALIB POINT	0.0123717	0.981907	163.507
2023-11-28 20:27:27	163.525	153.51	165.802	162.139	151.768	165.161	160.196	0.0115649	0.0108533	0.00952102	0.0103254	0.0120321	0.0169821	0.0141592	0.990017	0.983189	0.983806	0.978672	0.979135	0.975457	0.972856	FIXED	CALIB POINT	0.0122054	0.980447	160.3
2023-11-28 20:27:29	165.862	174.931	160.156	163.279	153.755	158.635	151.908	0.0109953	0.0121143	0.0107348	0.0106561	0.00973146	0.0172881	0.0163772	0.984625	0.978783	0.977103	0.975987	0.989398	0.983894	0.985066	FIXED	CALIB POINT	0.0125567	0.982122	161.218
2023-11-28 20:27:30	170.767	170.927	163.439	166.703	166.312	155.036	164.08	0.010576	0.0100033	0.00918775	0.0148231	0.012403	0.0179989	0.0139843	0.989943	0.9866	0.983463	0.946263	0.981603	0.986561	0.980677	FIXED	CALIB POINT	0.0127109	0.979301	165.323
2023-11-28 20:27:31	167.804	188.959	159.991	162.809	163.269	170.787	182.097	0.00976642	0.0114006	0.0085678	0.0110326	0.00941416	0.0170001	0.0142808	0.987916	0.976796	0.98595	0.976315	0.989244	0.981786	0.978422	FIXED	CALIB POINT	0.0116375	0.982347	170.817
2023-11-28 20:27:34	157.093	166.883	164.561	161.438	152.208	176.412	182.358	0.0126414	0.0139283	0.00847069	0.0148574	0.00969489	0.0145223	0.0132136	0.989645	0.965462	0.986596	0.944307	0.987387	0.97823	0.99335	FIXED	CALIB POINT	0.0124755	0.977854	165.85
2023-11-28 20:27:34	168.564	166.883	156.272	154.791	180.816	176.692	182.248	0.0134062	0.0139283	0.0107793	0.0155622	0.0100416	0.0167895	0.0118717	0.991737	0.965462	0.980502	0.962843	0.994397	0.991056	0.989333	FIXED	CALIB POINT	0.013197	0.98219	169.467
2023-11-28 20:27:38	177.396	160.534	156.983	163.119	161.397	149.065	177.153	0.0107477	0.0130776	0.0084158	0.0132281	0.00941087	0.0146675	0.0132234	0.98878	0.966188	0.988546	0.964102	0.989504	0.984768	0.979003	FIXED	CALIB POINT	0.0118244	0.980127	163.664
2023-11-28 20:27:39	156.813	167.604	158.354	161.017	172.338	157.836	180.776	0.0123876	0.0105544	0.00901096	0.0128849	0.00867019	0.0159113	0.0120577	0.987462	0.980709	0.984728	0.964731	0.993288	0.97226	0.980061	FIXED	CALIB POINT	0.0116396	0.980462	164.963
2023-11-28 20:27:40	132.129	161.357	159.826	161.988	149.466	155.071	176.484	0.0125791	0.00870087	0.010845	0.0119476	0.0106027	0.0173421	0.016359	0.988025	0.9864	0.976443	0.973673	0.982705	0.964937	0.965967	FIXED	CALIB POINT	0.0126252	0.976879	156.617
2023-11-28 20:27:41	163.551	167.689	165.121	156.553	152.349	168.084	169.906	0.0124558	0.0118836	0.0087195	0.011843	0.0113724	0.0135089	0.0142746	0.990417	0.979982	0.985419	0.973742	0.990196	0.98406	0.981362	FIXED	CALIB POINT	0.0120082	0.983597	163.322
2023-11-28 20:27:44	160.396	163.86	159.476	162.639	160.577	168.084	173.689	0.0147103	0.013563	0.00673603	0.00975878	0.0132916	0.0135089	0.012214	0.966832	0.978962	0.991953	0.981891	0.979439	0.98406	0.984256	FIXED	CALIB POINT	0.0119689	0.981056	164.103
2023-11-28 20:27:45	164.24	149.42	162.639	163.487	169.585	149.906	174.03	0.01156	0.0119313	0.00965858	0.0123585	0.0103508	0.0162249	0.0154882	0.979537	0.978808	0.983604	0.966336	0.986261	0.978595	0.991702	FIXED	CALIB POINT	0.0125103	0.980692	161.901
2023-11-28 20:27:46	166.382	174.971	162.318	164.155	168.961	179.455	166.407	0.0120971	0.0141576	0.0105662	0.00880183	0.0098435	0.0190942	0.012409	0.978491	0.973377	0.977728	0.984406	0.989146	0.988174	0.980165	FIXED	CALIB POINT	0.0124242	0.981641	168.95
2023-11-28 20:27:48	173.524	155.992	160.957	164.551	164.32	150.187	170.486	0.011944	0.0152709	0.008723	0.0169908	0.0135109	0.0148716	0.0132665	0.985098	0.987053	0.985643	0.936418	0.976751	0.987156	0.984562	FIXED	CALIB POINT	0.0135111	0.977526	162.86
2023-11-28 20:27:50	166.753	165.271	162.438	161.458	146.941	164.801	165.742	0.0128556	0.0120274	0.0104787	0.0106142	0.0106609	0.0154815	0.012305	0.976614	0.98196	0.979191	0.978531	0.984501	0.986522	0.986227	FIXED	CALIB POINT	0.0120605	0.981935	161.915
2023-11-28 20:27:52	159.876	163.399	161.518	166.332	163.119	164.801	173.429	0.0136501	0.0118548	0.00782739	0.013426	0.012484	0.0154815	0.0154247	0.984439	0.977033	0.988637	0.960713	0.97958	0.986522	0.978891	FIXED	CALIB POINT	0.0128784	0.979402	164.639
2023-11-28 20:27:54	166.644	179.775	159.436	166.713	169.765	156.553	173.489	0.0147433	0.0120951	0.0119827	0.0083274	0.011822	0.0170581	0.0183429	0.977832	0.977182	0.97081	0.986174	0.986277	0.986108	0.947873	FIXED	CALIB POINT	0.0134817	0.976036	167.482
2023-11-28 20:27:54	161.501	179.775	166.127	166.963	153.102	149.416	182.233	0.0105008	0.0120951	0.00843351	0.0085538	0.0106649	0.0191794	0.0144472	0.987308	0.977182	0.986826	0.985659	0.988726	0.975722	0.986323	FIXED	CALIB POINT	0.0119821	0.983964	165.588
2023-11-28 20:27:57	161.658	170.246	174.55	157.605	169.525	157.674	162.639	0.011679	0.0134747	0.0138097	0.0137013	0.010827	0.0167924	0.0147501	0.983426	0.986877	0.971764	0.96251	0.987361	0.985679	0.989259	FIXED	CALIB POINT	0.0135763	0.980982	164.842
2023-11-28 20:27:59	165.001	166.382	159.436	162.243	163.479	159.876	181.377	0.0120996	0.00919503	0.00923573	0.0104359	0.0105244	0.0188456	0.0140956	0.991988	0.987103	0.984246	0.981394	0.981248	0.981359	0.973886	FIXED	CALIB POINT	0.0120617	0.983032	165.399
2023-11-28 20:27:59	166.673	166.382	151.228	163.079	165.241	174.41	179.815	0.00886404	0.00919503	0.0134586	0.0100066	0.0101433	0.017569	0.0133504	0.99382	0.987103	0.966166	0.979935	0.988682	0.981723	0.974155	FIXED	CALIB POINT	0.0117981	0.981655	166.69
2023-11-28 20:28:03	165.421	164.28	167.323	162.679	168.815	183.139	184.1	0.0122013	0.0133165	0.00637242	0.0138896	0.0112915	0.0149532	0.0124674	0.982267	0.980054	0.993039	0.961189	0.987448	0.984192	0.986654	FIXED	CALIB POINT	0.0120703	0.982121	170.822
2023-11-28 20:28:03	153.35	164.28	163.92	160.814	145.462	167.563	173.308	0.0128589	0.0133165	0.0117828	0.0165704	0.00864264	0.0203836	0.0140318	0.982575	0.980054	0.973695	0.942022	0.993589	0.988203	0.983809	FIXED	CALIB POINT	0.013941	0.977707	161.243
2023-11-28 20:28:05	164.16	157.994	162.048	170.326	153.029	172.148	177.213	0.0109367	0.0139206	0.00867673	0.0108763	0.0113518	0.0179126	0.0135968	0.987554	0.96715	0.985075	0.980497	0.979893	0.982537	0.977043	FIXED	CALIB POINT	0.0124674	0.979964	165.274
2023-11-28 20:28:08	171.808	153.35	163.439	163.56	164.561	175.932	143.77	0.0146763	0.0111369	0.00687231	0.00663828	0.0133578	0.0167738	0.0158259	0.968734	0.991749	0.990833	0.969894	0.972633	0.977481	0.985763	FIXED	CALIB POINT	0.012183	0.979584	162.346
2023-11-28 20:28:09	160.717	165.241	166.863	161.898	146.143	152.188	166.402	0.0104711	0.0134235	0.00659671	0.00712655	0.0104997	0.016058	0.0177225	0.984327	0.965774	0.991691	0.990198	0.98987	0.988894	0.956625	FIXED	CALIB POINT	0.0116997	0.981054	159.922
2023-11-28 20:28:10	153.47	171.607	158.395	160.517	178.014	170.006	179.455	0.0124101	0.0110296	0.0119662	0.0129828	0.00906266	0.0181584	0.0142609	0.987399	0.981583	0.971912	0.964285	0.992372	0.98813	0.973734	FIXED	CALIB POINT	0.0128387	0.979916	167.352
2023-11-28 20:28:13	161.838	171.928	164.796	163.525	167.964	162.539	173.92	0.0133823	0.0124837	0.00915169	0.0118397	0.00953169	0.0135329	0.0149882	0.989697	0.97403	0.987946	0.972786	0.990235	0.973156	0.972798	FIXED	CALIB POINT	0.01213	0.980092	166.644
2023-11-28 20:28:14	163.977	166.613	163.76	149.986	168.404	179.295	169.325	0.0130003	0.00936759	0.00909474	0.0133408	0.00952998	0.0169018	0.0172838	0.974893	0.987228	0.984803	0.966779	0.990201	0.990661	0.987595	FIXED	CALIB POINT	0.0126456	0.983166	165.909
2023-11-28 20:28:15	163.299	156.953	164.721	167.163	153.83	149.02	164.14	0.0134635	0.0132512	0.00769108	0.0116586	0.00894867	0.0176762	0.0147472	0.981119	0.96438	0.9885	0.972354	0.990484	0.980007	0.981729	FIXED	CALIB POINT	0.0124909	0.979796	159.875
2023-11-28 20:28:18	160.236	168.564	159.075	163.9	143.34	169.165	181.537	0.0110275	0.0136714	0.0092508	0.0105493	0.00925414	0.0153901	0.0155612	0.9912	0.977715	0.985439	0.976802	0.991242	0.989125	0.968894	FIXED	FRONT	0.0121006	0.982917	163.688
2023-11-28 20:28:19	163.159	160.036	150.947	162.879	165.321	156.393	174.01	0.0120673	0.0121809	0.00917995	0.0132429	0.0117752	0.0190994	0.0134664	0.98728	0.982772	0.985017	0.968055	0.982186	0.969697	0.988744	FIXED	FRONT	0.0130017	0.980536	161.821
2023-11-28 20:28:22	172.688	149.856	149.466	165.061	196.992	158.039	163.59	0.023559	0.0154686	0.0221408	0.0258297	0.0645262	0.0150776	0.0183748	0.951875	0.988506	0.990669	0.98414	0.786858	0.992347	0.984782	FIXED	FRONT	0.0264252	0.954168	165.099
2023-11-28 20:28:23	166.077	163.484	171.567	188.584	162.227	173.85	182.378	0.0282255	0.016628	0.0227613	0.0281107	0.0635227	0.0148815	0.0190138	0.928054	0.976609	0.987482	0.979531	0.760575	0.98501	0.969681	FIXED	FRONT	0.0275919	0.940992	172.595
2023-11-28 20:28:24	151.518	162.649	149.546	135.372	203.759	149.789	181.293	0.0216449	0.0183651	0.0261162	0.027772	0.0649206	0.0131818	0.0173531	0.949673	0.974439	0.987201	0.979456	0.653281	0.991289	0.982689	FIXED	FRONT	0.0270505	0.931147	161.989
2023-11-28 20:28:27	177.489	178.814	144.741	168.865	175.251	174.983	167.403	0.0203973	0.018303	0.0256244	0.0220528	0.0647793	0.012798	0.0174307	0.950416	0.979862	0.987882	0.979959	0.751853	0.984847	0.974215	FIXED	FRONT	0.0259122	0.944148	169.649
2023-11-28 20:28:27	166.172	178.814	155.632	154.21	155.799	156.938	169.686	0.0206311	0.018303	0.0217862	0.0276851	0.0621365	0.0128732	0.0189325	0.956927	0.979862	0.991819	0.985622	0.771065	0.980593	0.987796	FIXED	FRONT	0.0260497	0.950526	162.465
2023-11-28 20:28:29	154.955	152.909	162.198	156.553	204.49	181.217	164.601	0.0218126	0.0140457	0.0203652	0.0295837	0.0618752	0.0157159	0.018979	0.954794	0.980127	0.981226	0.975422	0.736794	0.985185	0.991646	FIXED	FRONT	0.0260539	0.943599	168.132
2023-11-28 20:28:32	174.39	169.846	168.725	176.242	167.523	159.703	170.366	0.0262521	0.0128586	0.0212929	0.0245835	0.0612309	0.0151349	0.0194188	0.890646	0.988128	0.991217	0.989797	0.829015	0.985903	0.978688	FIXED	FRONT	0.0258245	0.950485	169.542
2023-11-28 20:28:32	167.116	169.846	145.702	187.263	172.969	158.635	174.806	0.0190057	0.0128586	0.0257268	0.023711	0.0611609	0.0122164	0.0193414	0.953126	0.988128	0.984971	0.984935	0.766067	0.989687	0.969966	FIXED	FRONT	0.0248601	0.948126	168.048
2023-11-28 20:28:34	175.281	153.72	151.007	148.305	200.396	170.476	166.803	0.0211734	0.0168633	0.0258992	0.0259163	0.0619429	0.012494	0.0202628	0.956909	0.959254	0.988322	0.978872	0.752237	0.987487	0.959918	FIXED	FRONT	0.0263646	0.940428	166.57
2023-11-28 20:28:37	169.025	170.006	165.361	147.101	197.553	148.285	161.362	0.0219756	0.0178817	0.0213533	0.0264224	0.0633979	0.0134266	0.0190437	0.961456	0.974026	0.990117	0.971792	0.700517	0.985425	0.989901	FIXED	FRONT	0.0262145	0.939033	165.528
2023-11-28 20:28:38	167.859	199.395	152.909	144.281	204.389	165.081	181.577	0.0220148	0.0224483	0.0247181	0.0267395	0.0621781	0.0148928	0.0195842	0.940454	0.977017	0.991042	0.97867	0.800528	0.986798	0.983077	FIXED	FRONT	0.0275108	0.951084	173.642
2023-11-28 20:28:40	166.651	164.28	178.174	149.105	171.918	159.354	175.507	0.0190973	0.0150106	0.0243654	0.0261024	0.0623652	0.0173415	0.0207086	0.954945	0.980193	0.988511	0.987966	0.736336	0.987418	0.974795	FIXED	FRONT	0.0264273	0.944309	166.427
2023-11-28 20:28:42	169.535	179.956	151.488	158.545	202.848	154.631	179.855	0.0179519	0.0213547	0.027517	0.0265195	0.0615866	0.0157578	0.0188788	0.973357	0.973424	0.97981	0.990518	0.80363	0.968792	0.980596	FIXED	FRONT	0.0270809	0.952875	170.98
2023-11-28 20:28:43	169.415	152.479	166.868	165.575	174.585	151.428	182.378	0.0205973	0.0150982	0.0231332	0.0237114	0.0639372	0.0135544	0.0195986	0.959652	0.988235	0.990076	0.988322	0.746629	0.986792	0.978514	FIXED	FRONT	0.0256615	0.948317	166.104
2023-11-28 20:28:46	160.226	162.518	173.529	173.589	172.518	147.424	174.61	0.0207721	0.0130305	0.0236311	0.0257914	0.0627216	0.0144714	0.0176664	0.955271	0.989927	0.990195	0.983203	0.758671	0.971265	0.983388	FIXED	FRONT	0.0254406	0.947417	166.345
2023-11-28 20:28:46	174.536	162.518	166.963	165.521	201.707	173.85	164.44	0.0199283	0.0130305	0.0226036	0.0237544	0.0644342	0.0131631	0.0162413	0.967547	0.989927	0.98504	0.984229	0.771612	0.983188	0.986283	FIXED	FRONT	0.0247365	0.952547	172.791
2023-11-28 20:28:49	166.362	202.678	161.322	157.654	204.57	177.213	175.201	0.0228938	0.0163632	0.0248416	0.0242486	0.0639284	0.0145276	0.0221857	0.930858	0.985666	0.979855	0.985651	0.792011	0.986673	0.981599	FIXED	FRONT	0.0269984	0.948902	177.857
2023-11-28 20:28:51	166.983	163.522	174.21	160.236	166.863	163.65	176.818	0.0228333	0.0136543	0.0209114	0.0245162	0.0618604	0.0142005	0.0194529	0.882583	0.980998	0.991857	0.98993	0.826511	0.982972	0.973774	FIXED	FRONT	0.025347	0.946946	167.469
2023-11-28 20:28:52	166.122	173.765	168.284	159.436	200.563	174.732	166.863	0.0188631	0.0178458	0.0229863	0.0235367	0.0606888	0.0142425	0.0193984	0.954187	0.981573	0.989718	0.984777	0.83681	0.989351	0.985411	FIXED	FRONT	0.025366	0.960261	172.823
2023-11-28 20:28:54	187.893	169.906	157.033	167.764	211.827	165.126	181.157	0.0172304	0.0195416	0.0274848	0.0246331	0.0650795	0.0147216	0.0223247	0.967867	0.969849	0.973283	0.985934	0.674424	0.981218	0.97485	FIXED	FRONT	0.027288	0.932489	177.244
2023-11-28 20:28:56	165.702	157.193	155.602	180.248	168.354	152.384	176.767	0.0214064	0.019929	0.0214998	0.024368	0.0625267	0.0160099	0.0184925	0.962985	0.98001	0.983659	0.986863	0.718411	0.989126	0.986277	FIXED	FRONT	0.0263189	0.943904	165.179
2023-11-28 20:28:58	166.382	151.657	168.524	174.405	207.603	153.35	145.622	0.0185712	0.0162672	0.0233081	0.0234349	0.0622453	0.0172215	0.0166699	0.961477	0.961029	0.987223	0.986107	0.745967	0.991283	0.992237	FIXED	FRONT	0.0253883	0.946475	166.792
2023-11-28 20:29:00	177.145	164.32	181.537	158.875	199.314	174.63	180.656	0.0168975	0.0168251	0.0255004	0.0224786	0.0635022	0.0129873	0.0196413	0.968729	0.973019	0.980092	0.987478	0.781319	0.99072	0.97661	FIXED	FRONT	0.0254046	0.951138	176.64
2023-11-28 20:29:00	173.374	164.32	143.74	159.476	199.274	175.711	174.961	0.0171372	0.0168251	0.0194677	0.0219205	0.0650391	0.0133227	0.0211814	0.974074	0.973019	0.98989	0.989463	0.7138	0.987136	0.982572	FIXED	FRONT	0.0249848	0.944279	170.122
2023-11-28 20:29:03	179.78	159.255	176.893	145.342	206.962	164.561	172.909	0.0211027	0.0147512	0.0220746	0.0253073	0.0637456	0.0124373	0.0182067	0.963836	0.976224	0.9882	0.973581	0.725696	0.986649	0.986118	FIXED	FRONT	0.0253751	0.942901	172.243
2023-11-28 20:29:05	167.003	167.724	160.396	184.1	169.405	175.031	169.16	0.0254134	0.0152869	0.0212077	0.0209648	0.0620341	0.0138684	0.0188054	0.906121	0.984963	0.993345	0.987507	0.686072	0.984417	0.988179	FIXED	FRONT	0.0253687	0.932944	170.403
2023-11-28 20:29:06	174.555	184.26	155.271	175.591	175.268	160.557	178.134	0.0247361	0.0180948	0.0213282	0.0230489	0.0628027	0.0152892	0.0197668	0.917939	0.986559	0.989818	0.977886	0.785073	0.975691	0.981266	FIXED	FRONT	0.0264381	0.94489	171.948
2023-11-28 20:29:09	173.399	175.611	158.365	158.114	175.741	170.807	180.096	0.0201136	0.0166962	0.0235628	0.0265711	0.0627408	0.0169694	0.0173227	0.965284	0.982204	0.96591	0.988308	0.786283	0.991067	0.983299	FIXED	FRONT	0.0262824	0.951765	170.305
2023-11-28 20:29:09	177.954	175.611	150.106	148.28	194.94	149.026	168.404	0.020345	0.0166962	0.026075	0.0262395	0.0681936	0.0142866	0.0198816	0.956326	0.982204	0.989384	0.984194	0.744302	0.986509	0.967928	FIXED	FRONT	0.0273882	0.944407	166.332
2023-11-28 20:29:11	166.312	161.878	154.919	177.934	156.453	163.917	169.475	0.020175	0.0172056	0.0214585	0.0257383	0.0619169	0.0160353	0.0202529	0.966801	0.977065	0.989359	0.975092	0.784343	0.984196	0.974816	FIXED	FRONT	0.0261118	0.950239	164.413
2023-11-28 20:29:14	177.736	144.501	152.549	153.48	194.826	148.225	181.697	0.0195088	0.0137257	0.0218662	0.0260401	0.0629681	0.0136431	0.0185423	0.965027	0.986726	0.990545	0.972606	0.768126	0.983086	0.978434	FIXED	FRONT	0.0251849	0.949221	164.716
2023-11-28 20:29:14	169.183	144.501	158.86	148.795	156.262	180.856	169.045	0.016947	0.0137257	0.0238598	0.0255269	0.0570672	0.0166891	0.0191807	0.978719	0.986726	0.985771	0.991016	0.806716	0.981955	0.98133	FIXED	FRONT	0.0247138	0.95889	161.072
2023-11-28 20:29:16	169.605	158.219	149.666	145.192	198.003	146.103	175.862	0.0226794	0.0181489	0.0257309	0.0261149	0.0574945	0.0136442	0.0186916	0.950719	0.978597	0.987613	0.984343	0.857627	0.978814	0.986639	FIXED	FRONT	0.0260721	0.960622	163.236
2023-11-28 20:29:19	187.753	163.59	173.389	159.826	174.56	180.01	169.686	0.0259682	0.0149419	0.0238961	0.025383	0.0613143	0.013839	0.0191615	0.935013	0.97956	0.99164	0.98179	0.810987	0.992893	0.978144	FIXED	FRONT	0.0263577	0.952861	172.688
2023-11-28 20:29:20	169.408	170.486	149.336	181.998	209.504	179.455	169.205	0.0191342	0.01323	0.0239939	0.0258892	0.05891	0.013925	0.0182464	0.977193	0.989171	0.985828	0.992216	0.797832	0.98828	0.991289	FIXED	FRONT	0.0247612	0.960259	175.627
2023-11-28 20:29:21	154.02	173.049	164.17	155.872	203.839	164.526	177.313	0.0246638	0.0152264	0.0194617	0.0247588	0.0627547	0.0130705	0.0180397	0.909373	0.987744	0.992318	0.984585	0.769774	0.989283	0.977669	FIXED	FRONT	0.0254251	0.944392	170.398
2023-11-28 20:29:21	166.566	173.049	162.358	165.261	193.684	178.174	178.374	0.0213176	0.0152264	0.0217563	0.0271617	0.0617344	0.0143367	0.0164855	0.963247	0.987744	0.985677	0.968506	0.836443	0.988397	0.983511	FIXED	FRONT	0.0254312	0.959075	173.924
2023-11-28 20:29:25	186.428	171.054	158.635	171.247	194.53	164.24	177.173	0.0210821	0.0145129	0.0213789	0.0269157	0.0614592	0.0152548	0.0192713	0.944666	0.978061	0.993899	0.986815	0.778442	0.986994	0.977805	FIXED	FRONT	0.0256964	0.949526	174.758
2023-11-28 20:29:26	180.856	170.907	196.502	203.719	203.659	165.446	151.007	0.0218789	0.020349	0.020558	0.0261836	0.0625372	0.0141298	0.020332	0.94573	0.968798	0.990719	0.985511	0.77845	0.973874	0.982149	FIXED	FRONT	0.0265669	0.946461	181.728
2023-11-28 20:29:27	179.465	176.572	156.473	151.688	154.291	167.533	184.1	0.0224866	0.0187459	0.0215975	0.02619	0.0634019	0.0129001	0.019526	0.948514	0.977419	0.988416	0.971925	0.76858	0.988835	0.964218	FIXED	FRONT	0.0264068	0.943987	167.16
2023-11-28 20:29:29	163.881	173.429	176.732	178.704	201.537	152.987	154.19	0.0172001	0.0150863	0.0215123	0.0235491	0.064648	0.0153204	0.018212	0.972213	0.982027	0.991684	0.990006	0.823517	0.990585	0.987018	FIXED	FRONT	0.0250755	0.962436	171.637
2023-11-28 20:29:30	183.719	170.486	175.812	176.092	193.108	170.967	172.008	0.0235079	0.015102	0.0264763	0.0281618	0.0628376	0.0135064	0.0203145	0.942272	0.979443	0.987493	0.987873	0.787593	0.981744	0.982589	FIXED	FRONT	0.0271295	0.949858	177.456
2023-11-28 20:29:31	166.462	157.026	157.293	170.867	165.702	183.259	175.371	0.0179299	0.0139276	0.0241991	0.0270895	0.0635442	0.0127213	0.0206194	0.958806	0.98529	0.980961	0.976244	0.744122	0.986736	0.974212	FIXED	FRONT	0.0257187	0.943767	167.997
2023-11-28 20:29:34	163.915	168.214	156.913	174.01	200.626	161.357	182.063	0.0209913	0.0177976	0.0209746	0.0263052	0.0631467	0.0155421	0.0175536	0.95123	0.97611	0.9881	0.981311	0.744192	0.980693	0.982201	FIXED	FRONT	0.0260444	0.943405	172.443
2023-11-28 20:29:35	180.257	154.273	158.094	190.506	201.577	164.651	165.882	0.0187211	0.0170234	0.0232965	0.0245439	0.0617483	0.0142268	0.0175896	0.966236	0.981959	0.987173	0.983407	0.66119	0.981357	0.988655	FIXED	FRONT	0.0253071	0.935711	173.606
2023-11-28 20:29:36	171.257	150.347	176.953	151.228	169.573	154.11	172.991	0.0223574	0.0149908	0.0212072	0.0284108	0.0605193	0.0138161	0.0168837	0.94883	0.983151	0.983211	0.975121	0.78597	0.992771	0.988931	FIXED	FRONT	0.025455	0.951141	163.78
2023-11-28 20:29:39	174.971	163.857	154.951	153.91	156.953	154.19	175.711	0.0179535	0.0139563	0.0255507	0.0263038	0.0606728	0.0181805	0.0170291	0.964913	0.989271	0.988484	0.99112	0.778827	0.989242	0.987144	FIXED	FRONT	0.0256638	0.955572	162.078
2023-11-28 20:29:40	177.614	152.989	153.85	171.848	195.474	160.396	175.451	0.0226425	0.0142375	0.025258	0.0245887	0.061642	0.0147946	0.0182667	0.953125	0.967405	0.986073	0.966234	0.703155	0.987072	0.968942	FIXED	FRONT	0.0259186	0.933144	169.66
2023-11-28 20:29:40	164.544	152.989	172.088	175.771	214.79	161.598	156.563	0.0207856	0.0142375	0.0246677	0.0257164	0.0605118	0.0150588	0.0189829	0.933965	0.967405	0.993174	0.98364	0.836662	0.985159	0.97989	FIXED	FRONT	0.0257087	0.954271	171.192
2023-11-28 20:29:44	165.542	170.045	146.943	160.577	171.2	162.689	175.141	0.0232535	0.0178141	0.0224621	0.0250417	0.0664533	0.0162282	0.0191907	0.92306	0.977934	0.99173	0.972866	0.746123	0.981396	0.987487	FIXED	FRONT	0.0272062	0.940085	164.591
2023-11-28 20:29:45	164.661	145.562	165.481	191.727	157.235	174.65	179.615	0.027171	0.0160981	0.0227946	0.025854	0.0585171	0.013932	0.0209975	0.936775	0.972275	0.98813	0.989351	0.779815	0.989363	0.974342	FIXED	FRONT	0.0264806	0.94715	168.419
2023-11-28 20:29:46	176.292	154.951	163.399	169.425	201.48	170.732	179.455	0.0247047	0.022208	0.0215593	0.0255193	0.0626964	0.0165757	0.0221239	0.926877	0.964907	0.994782	0.99086	0.801728	0.992896	0.968968	FIXED	FRONT	0.0279125	0.948717	173.676
2023-11-28 20:29:48	175.476	176.252	151.428	180.856	175.776	166.643	162.759	0.0207344	0.017923	0.0206616	0.0256528	0.0618314	0.0144502	0.020175	0.95349	0.969989	0.986852	0.990057	0.737896	0.991397	0.962176	FIXED	FRONT	0.0259184	0.941694	169.884
2023-11-28 20:29:50	179.585	160.507	161.017	158.075	199.715	172.308	177.273	0.0192915	0.0171138	0.0236789	0.0256403	0.0620171	0.0129422	0.0151993	0.951562	0.98771	0.984075	0.992802	0.780731	0.985623	0.981218	FIXED	FRONT	0.0251262	0.95196	172.64
2023-11-28 20:29:52	163.73	168.725	179.875	168.006	208.333	180.296	165.742	0.0209239	0.0146236	0.0197081	0.0263991	0.0631558	0.0145024	0.0167816	0.947513	0.986572	0.983931	0.985983	0.754465	0.989811	0.985557	FIXED	BACK	0.0251564	0.94769	176.387
2023-11-28 20:29:53	181.192	160.657	172.288	155.472	162.078	159.275	183.579	0.0224058	0.0157356	0.0241328	0.026263	0.0615889	0.0169458	0.0165107	0.937206	0.98312	0.990122	0.984802	0.748548	0.972025	0.976296	FIXED	BACK	0.0262261	0.941731	167.792
2023-11-28 20:29:54	159.115	162.048	162.884	167.123	171.386	146.633	170.707	0.0109844	0.0121036	0.00901546	0.0136811	0.00919887	0.0186647	0.0187508	0.985551	0.981449	0.984424	0.962385	0.988458	0.970957	0.979577	FIXED	BACK	0.0131998	0.978972	162.842
2023-11-28 20:29:54	163.76	162.048	159.436	174.532	181.978	149.406	213.588	0.0108895	0.0121036	0.00815254	0.0163462	0.00850531	0.0352959	0.0623312	0.987929	0.981449	0.988074	0.954496	0.992422	0.854581	0.509621	FIXED	BACK	0.0219463	0.89551	172.107
2023-11-28 20:29:57	165.421	167.443	163.55	170.146	165.722	152.128	204.479	0.0155921	0.0172571	0.0176541	0.0211571	0.0113326	0.0347522	0.0617226	0.944509	0.923222	0.95592	0.92807	0.976437	0.859259	0.634847	FIXED	BACK	0.0256382	0.888895	169.841
2023-11-28 20:29:59	173.97	157.266	171.087	149.306	179.18	152.759	212.457	0.0142471	0.0199629	0.0206617	0.0286327	0.0121602	0.0356694	0.0604536	0.955159	0.915753	0.93678	0.822388	0.973657	0.895088	0.705441	FIXED	BACK	0.0273982	0.886324	170.861
2023-11-28 20:30:00	164.531	155.181	154.951	173.129	172.859	153.515	161.638	0.0162847	0.019017	0.0209086	0.0250217	0.0133817	0.0370318	0.0606151	0.930165	0.913905	0.938842	0.884031	0.967146	0.821954	0.724996	FIXED	BACK	0.0274658	0.883006	162.258
2023-11-28 20:30:02	161.778	166.492	159.876	167.383	170.276	155.191	194.69	0.00992983	0.0240531	0.0183871	0.0245417	0.00993	0.0387337	0.0636078	0.978672	0.942058	0.956281	0.874262	0.985547	0.72739	0.585207	FIXED	BACK	0.0270262	0.864202	167.955
2023-11-28 20:30:03	167.043	157.273	159.461	156.092	175.501	153.6	205.5	0.0135783	0.0178181	0.0196334	0.0229894	0.010446	0.038513	0.0627431	0.956016	0.942058	0.934198	0.879966	0.979863	0.866698	0.522324	FIXED	BACK	0.0265316	0.868732	167.782
2023-11-28 20:30:05	163.82	162.639	159.696	176.532	168.124	154.616	215.53	0.015298	0.0217986	0.0179943	0.0231672	0.0122894	0.033405	0.0618347	0.941735	0.869443	0.953216	0.879861	0.971991	0.880635	0.650139	FIXED	BACK	0.026541	0.878146	171.565
2023-11-28 20:30:05	161.771	162.639	164.901	160.517	163.87	149.025	233.508	0.0172419	0.0217986	0.0221048	0.0260714	0.0128428	0.0335296	0.0615388	0.92615	0.869443	0.915658	0.815345	0.962203	0.873889	0.591498	FIXED	BACK	0.0278754	0.850598	170.89
2023-11-28 20:30:08	162.969	176.702	158.815	166.102	153.228	152.609	211.707	0.0124494	0.0205911	0.0227602	0.0187446	0.0138373	0.0333309	0.0624458	0.965175	0.904501	0.928891	0.926264	0.962465	0.854579	0.567953	FIXED	BACK	0.0263085	0.872833	168.876
2023-11-28 20:30:10	174.31	153.168	171.21	180.796	161.598	160.016	216.031	0.0123311	0.018295	0.018553	0.0208475	0.0159134	0.0358308	0.0587987	0.968772	0.921846	0.936394	0.911983	0.953191	0.804297	0.616149	FIXED	BACK	0.0257957	0.873233	173.876
2023-11-28 20:30:12	171.546	175.751	162.674	157.474	171.397	151.913	207.262	0.0175444	0.0241287	0.0199273	0.0207344	0.00940314	0.0343114	0.0658566	0.928675	0.848972	0.911838	0.927182	0.982484	0.881028	0.346048	FIXED	BACK	0.0274152	0.832318	171.145
2023-11-28 20:30:13	169.125	157.228	153.284	171.627	167.934	159.906	219.054	0.00968669	0.0224481	0.0252444	0.0225978	0.0111388	0.0356004	0.062793	0.98093	0.883489	0.888231	0.912248	0.979014	0.809088	0.581281	FIXED	BACK	0.0270727	0.86204	171.165
2023-11-28 20:30:15	163.98	158.274	159.295	162.043	165.001	159.456	185.086	0.013816	0.0198544	0.0163345	0.02462	0.0100555	0.0349177	0.0679816	0.953294	0.93822	0.94165	0.858599	0.981652	0.87178	0.377524	FIXED	BACK	0.0267971	0.846103	164.734
2023-11-28 20:30:17	161.357	160.296	159.757	156.954	164.2	155.372	193.663	0.0109958	0.0157344	0.0203838	0.0231713	0.0122559	0.0332862	0.0623338	0.975709	0.943298	0.942025	0.888214	0.973774	0.827736	0.592414	FIXED	BACK	0.0254516	0.877596	164.514
2023-11-28 20:30:18	162.624	158.134	166.462	167.208	175.454	154.113	209.865	0.0131741	0.0204421	0.0141133	0.0239632	0.00938047	0.0333662	0.0620102	0.961199	0.923226	0.963231	0.898674	0.981672	0.895833	0.561877	FIXED	BACK	0.0252071	0.883673	170.551
2023-11-28 20:30:20	163.77	167.206	166.76	174.15	173.399	152.188	196.729	0.0162852	0.0214683	0.020209	0.0229086	0.0133333	0.0374276	0.0613235	0.940524	0.89654	0.946812	0.906112	0.966399	0.861448	0.63248	FIXED	BACK	0.0275651	0.878617	170.6
2023-11-28 20:30:20	167.078	167.206	167.333	160.479	167.503	154.271	164.42	0.011444	0.0214683	0.01525	0.0251937	0.0145462	0.0350539	0.0611583	0.972713	0.89654	0.96184	0.832925	0.955195	0.829687	0.728558	FIXED	BACK	0.0263021	0.882494	164.041
2023-11-28 20:30:23	166.362	159.758	158.294	153.98	173.039	153.48	182.888	0.010758	0.016309	0.0172268	0.0248786	0.0132302	0.0318415	0.0601592	0.974769	0.94658	0.956961	0.841212	0.966242	0.901915	0.666886	FIXED	BACK	0.0249147	0.893509	163.972
2023-11-28 20:30:25	165.822	165.602	166.488	158.788	160.557	124	211.867	0.0118167	0.0197102	0.0159367	0.0226817	0.00930898	0.0375256	0.0632614	0.969282	0.923602	0.961154	0.89076	0.982136	0.877653	0.413766	FIXED	BACK	0.0257487	0.859765	164.732
2023-11-28 20:30:27	164.175	160.977	163.995	163.68	164.42	155.216	155.608	0.0127042	0.013897	0.023088	0.0185806	0.0140668	0.0346044	0.0641524	0.964155	0.959966	0.892137	0.94019	0.959411	0.864241	0.518104	FIXED	BACK	0.0258705	0.871172	161.153
2023-11-28 20:30:27	153.179	160.977	167.398	173.447	165.792	154.05	205.771	0.010805	0.013897	0.0176392	0.0207372	0.0132377	0.0344241	0.0591469	0.977384	0.959966	0.941668	0.91447	0.961115	0.892607	0.636167	FIXED	BACK	0.0242696	0.897625	168.659
2023-11-28 20:30:31	161.458	162.128	168.3	154.14	167.744	154.531	213.251	0.0130499	0.0159073	0.0177684	0.0255686	0.011264	0.0345999	0.0646489	0.960743	0.935264	0.964994	0.852487	0.973091	0.850935	0.491824	FIXED	BACK	0.0261153	0.861334	168.793
2023-11-28 20:30:32	164.42	153.47	159.516	151.913	161.752	150.407	206.892	0.0116565	0.0212342	0.0226542	0.0269353	0.0117123	0.0369768	0.0593963	0.969207	0.891059	0.91812	0.851942	0.977251	0.828245	0.52873	FIXED	BACK	0.0272237	0.852079	164.053
2023-11-28 20:30:34	165.161	160.945	164.819	152.631	166.643	160.497	200.476	0.00900564	0.020771	0.0179322	0.026276	0.0103855	0.0373815	0.0647535	0.983497	0.88699	0.944538	0.851351	0.976082	0.803358	0.477493	FIXED	BACK	0.0266436	0.846187	167.31
2023-11-28 20:30:36	166.062	176.983	168.064	175.061	166.723	159.25	165.431	0.0102866	0.0177634	0.0181155	0.0228176	0.0152388	0.0340957	0.0628213	0.97924	0.923364	0.9563	0.915204	0.945541	0.870902	0.651678	FIXED	BACK	0.025877	0.891747	168.225
2023-11-28 20:30:38	163.84	153.039	170.895	178.955	168.645	149.356	212.908	0.0153059	0.0169475	0.0178796	0.0231342	0.0154746	0.0359843	0.0635815	0.949605	0.934107	0.934618	0.862618	0.951795	0.872713	0.563019	FIXED	BACK	0.0269011	0.866925	171.091
2023-11-28 20:30:40	166.482	161.237	163.399	153.69	171.958	155.592	244.959	0.0157566	0.0171912	0.0154955	0.0275081	0.0100529	0.0350369	0.0601512	0.9441	0.935232	0.958531	0.829019	0.980669	0.861625	0.554341	FIXED	BACK	0.0258846	0.866217	173.903
2023-11-28 20:30:41	166.142	163.94	150.767	157.894	170.629	155.592	195.15	0.0138518	0.0200547	0.0167031	0.0273794	0.010388	0.0350369	0.0634021	0.956642	0.912278	0.965812	0.850971	0.977194	0.861625	0.694332	FIXED	BACK	0.026688	0.888408	165.731
2023-11-28 20:30:43	164.46	164.991	163.444	152.609	156.272	155.792	209.785	0.0110328	0.0190181	0.0216479	0.0251242	0.0130947	0.0374192	0.0612956	0.973684	0.912084	0.918006	0.877732	0.979408	0.845994	0.596941	FIXED	BACK	0.0269475	0.871978	166.765
2023-11-28 20:30:45	164.841	166.763	163.68	163.462	171.587	159.676	182.138	0.0120793	0.0254237	0.0190687	0.0234599	0.0104698	0.0327757	0.0630835	0.966684	0.81199	0.950602	0.869652	0.980154	0.876675	0.656887	FIXED	BACK	0.0266229	0.873235	167.449
2023-11-28 20:30:45	165.202	166.763	164.982	161.698	159.275	155.582	216.751	0.0115589	0.0254237	0.016755	0.0283148	0.0137236	0.0371501	0.0621909	0.971098	0.81199	0.940583	0.752344	0.968743	0.799993	0.573737	FIXED	BACK	0.0278739	0.831213	170.036
2023-11-28 20:30:48	166.583	165.702	154.2	174.396	166.362	155.342	184.21	0.0144178	0.0202373	0.0192424	0.0214572	0.00915493	0.0390529	0.0664093	0.95023	0.894377	0.932957	0.885351	0.982484	0.793165	0.457571	FIXED	BACK	0.0271388	0.842305	166.685
2023-11-28 20:30:50	166.547	150.687	158.795	178.474	168.885	152.232	216.481	0.0158855	0.0260812	0.0195285	0.0238611	0.0105852	0.036755	0.0641381	0.924722	0.88153	0.957937	0.873653	0.977134	0.813668	0.597279	FIXED	BACK	0.0281192	0.860846	170.3
2023-11-28 20:30:52	164.16	166.983	150.747	164.422	173.035	155.797	200.144	0.0115438	0.0237375	0.0229974	0.0230125	0.0116851	0.0338472	0.0662345	0.971707	0.844291	0.935118	0.881023	0.973745	0.849199	0.540508	FIXED	BACK	0.0275797	0.856513	167.898
2023-11-28 20:30:53	166.863	161.988	161.453	155.191	175.351	154.911	201.056	0.0115342	0.0224896	0.0156731	0.0284374	0.0128904	0.0352334	0.0646146	0.969912	0.885862	0.961002	0.757874	0.970421	0.842422	0.614132	FIXED	BACK	0.0272675	0.857375	168.116
2023-11-28 20:30:56	165.582	167.669	165.241	155.707	163.885	154.996	198.894	0.0151943	0.0164829	0.0181947	0.0236472	0.0114669	0.0376007	0.0625308	0.946729	0.949494	0.956966	0.892535	0.975101	0.799419	0.501436	FIXED	BACK	0.0264454	0.86024	167.425
2023-11-28 20:30:57	162.839	153.214	161.658	166.661	152.008	152.271	202.899	0.00900821	0.022633	0.0194825	0.0179999	0.0113276	0.0390348	0.0631396	0.982825	0.879396	0.937464	0.94517	0.972795	0.818098	0.543618	FIXED	BACK	0.0260894	0.868481	164.507
2023-11-28 20:31:00	167.523	183.639	165.962	175.892	167.033	153.81	173.885	0.0129422	0.0166647	0.0213583	0.0277699	0.0157619	0.0336766	0.0662535	0.95997	0.946839	0.920384	0.788307	0.951243	0.792898	0.553209	FIXED	BACK	0.0277753	0.844693	169.678
2023-11-28 20:31:01	167.558	176.242	153.967	151.703	165.106	124.141	159.703	0.0113692	0.0231733	0.0173946	0.026682	0.012019	0.0385874	0.0636638	0.971461	0.872341	0.954294	0.86017	0.977581	0.820209	0.570053	FIXED	BACK	0.0275556	0.860873	156.917
2023-11-28 20:31:02	165.201	152.229	161.275	167.301	183.569	152.529	164.846	0.0130299	0.0231733	0.0191425	0.0260442	0.0125306	0.0341022	0.0651993	0.961174	0.872341	0.938677	0.872417	0.972205	0.827726	0.499466	FIXED	BACK	0.0276032	0.849144	163.85
2023-11-28 20:31:06	168.214	155.362	161.498	167.904	171.888	154.931	197.553	0.00892643	0.0212253	0.0218143	0.0227244	0.0156794	0.03589	0.0647673	0.983921	0.886321	0.90316	0.902104	0.944165	0.838866	0.576872	FIXED	BACK	0.0272896	0.862201	168.193
2023-11-28 20:31:07	164.34	155.149	174.215	167.884	163.72	159.486	205.5	0.0125979	0.0161452	0.0191502	0.0216812	0.0132108	0.0406049	0.0671985	0.965608	0.945147	0.935514	0.914648	0.971215	0.832726	0.561585	FIXED	BACK	0.0272269	0.875206	170.042
2023-11-28 20:31:10	164.871	164.365	154.971	176.652	165.932	155.163	197.101	0.0152102	0.0184066	0.0219415	0.0254687	0.0112562	0.0380366	0.059626	0.945546	0.913877	0.947762	0.836156	0.961318	0.828846	0.637787	FIXED	BACK	0.0271351	0.867327	168.436
2023-11-28 20:31:11	165.972	160.251	161.177	164.404	172.698	154.996	206.151	0.0128887	0.0160355	0.0150519	0.0273935	0.0121287	0.0378965	0.0637641	0.963866	0.936699	0.961997	0.830417	0.974988	0.831795	0.702786	FIXED	BACK	0.0264513	0.886078	169.379
2023-11-28 20:31:11	166.683	160.251	163.925	160.391	172.889	148.165	215.871	0.00894583	0.0160355	0.0195372	0.0190673	0.0139688	0.0372873	0.0604645	0.983213	0.936699	0.933622	0.936463	0.963158	0.795535	0.62238	FIXED	BACK	0.0250438	0.881581	169.739
2023-11-28 20:31:15	161.157	171.507	157.369	161.592	159.285	148.044	221.586	0.0117131	0.0179382	0.0200823	0.0235059	0.0102501	0.0383581	0.0642773	0.970006	0.932045	0.917392	0.898548	0.98724	0.809024	0.610096	FIXED	BACK	0.0265893	0.874907	168.649
2023-11-28 20:31:16	163.92	167.363	166.873	153.5	170.667	153.77	198.694	0.0108744	0.021472	0.0148118	0.0274528	0.0149566	0.0366974	0.0645339	0.974988	0.893513	0.961624	0.863301	0.95666	0.836109	0.559634	FIXED	BACK	0.027257	0.86369	167.827
2023-11-28 20:31:17	164.971	169.405	152.229	155.522	163.947	158.234	201.196	0.0150145	0.0179448	0.0172668	0.0234559	0.0117429	0.038654	0.0639865	0.942775	0.957867	0.96183	0.86809	0.974509	0.801242	0.532703	FIXED	BACK	0.0268665	0.862717	166.501
2023-11-28 20:31:20	162.894	163.8	175.388	157.634	162.191	152.419	199.685	0.0132896	0.0185286	0.0194684	0.0226482	0.0121287	0.0368495	0.0623397	0.964881	0.90907	0.952017	0.909046	0.972873	0.76514	0.602875	FIXED	BACK	0.0264647	0.867986	167.716
2023-11-28 20:31:20	166.602	163.8	166.514	164.06	148.064	152.229	202.518	0.0114529	0.0185286	0.0216324	0.0228303	0.013942	0.0358119	0.059913	0.974627	0.90907	0.894139	0.879807	0.964013	0.891787	0.623984	FIXED	BACK	0.0263016	0.876775	166.255
2023-11-28 20:31:24	166.803	153.27	164.718	161.698	174.3	153.685	207.365	0.0103203	0.0195379	0.0194524	0.0187908	0.0109197	0.0368346	0.0606235	0.976883	0.9212	0.945773	0.937723	0.979119	0.877605	0.609324	FIXED	BACK	0.0252113	0.892518	168.834
2023-11-28 20:31:24	164.12	153.27	164.2	163.624	165.982	160.406	214.77	0.0138575	0.0195379	0.0206328	0.0243821	0.0137616	0.034156	0.0584228	0.953469	0.9212	0.933561	0.856305	0.962402	0.874957	0.606774	FIXED	BACK	0.026393	0.872667	169.482
2023-11-28 20:31:28	165.311	167.704	162.804	159.506	162.008	149.178	201.216	0.00986763	0.0122743	0.0129039	0.0197495	0.0100455	0.0366387	0.0619817	0.990776	0.968658	0.970954	0.930742	0.979932	0.820136	0.653207	FIXED	RIGHT	0.0233516	0.902058	166.818
2023-11-28 20:31:28	159.035	167.704	165.742	153.39	157.514	183.239	177.313	0.0109722	0.0122743	0.00870225	0.00974857	0.00825883	0.0140865	0.0144006	0.994523	0.968658	0.98519	0.98472	0.989923	0.98524	0.970684	FIXED	RIGHT	0.0112062	0.982705	166.277
2023-11-28 20:31:30	151.169	157.774	149.105	158.114	168.705	152.626	168.234	0.0406243	0.0137874	0.0132464	0.0251328	0.0175266	0.0213251	0.0270315	0.88722	0.971633	0.975226	0.940624	0.943154	0.956516	0.969448	FIXED	RIGHT	0.0226677	0.949117	157.961
2023-11-28 20:31:31	151.753	166.492	157.333	171.087	178.374	152.239	166.087	0.0386694	0.0128182	0.0131629	0.0254248	0.015605	0.0264288	0.0281617	0.912744	0.966495	0.969455	0.887079	0.967659	0.942915	0.924053	FIXED	RIGHT	0.0228959	0.938629	163.338
2023-11-28 20:31:34	150.787	159.956	167.762	139.762	152.684	155.251	175.571	0.0418669	0.0118151	0.009712	0.0296514	0.0187401	0.0207866	0.0280481	0.901997	0.974401	0.981488	0.875363	0.949774	0.958534	0.93838	FIXED	RIGHT	0.0229457	0.939991	157.396
2023-11-28 20:31:35	163.019	163.282	149.706	151.898	175.843	153.47	177.864	0.038133	0.00874555	0.0109739	0.0237198	0.0172399	0.0209201	0.0265704	0.900346	0.985303	0.984716	0.928897	0.965249	0.941807	0.946522	FIXED	RIGHT	0.0209004	0.950406	162.154
2023-11-28 20:31:37	153.47	146.583	157.582	153.285	176.392	153.009	166.152	0.0383773	0.0124969	0.0113275	0.0238569	0.0212909	0.025351	0.0279296	0.914807	0.972888	0.980481	0.924861	0.959983	0.933306	0.946408	FIXED	RIGHT	0.0229472	0.947533	158.067
2023-11-28 20:31:37	151.426	146.583	182.261	169.966	166.622	153.55	174.01	0.0368575	0.0124969	0.00992434	0.0233995	0.0213267	0.0226296	0.0278493	0.918112	0.972888	0.98884	0.950489	0.941289	0.914513	0.9364	FIXED	RIGHT	0.0220691	0.946076	163.488
2023-11-28 20:31:40	153.45	180.937	154.471	158.645	176.109	154.441	180.156	0.0391588	0.0120873	0.0125635	0.0295344	0.0193297	0.0235198	0.0292318	0.921125	0.972481	0.983152	0.888099	0.95832	0.924327	0.944343	FIXED	RIGHT	0.0236322	0.941692	165.458
2023-11-28 20:31:40	151.826	180.937	155.271	163.219	161.603	153.4	174.19	0.0373922	0.0120873	0.0124717	0.0270586	0.0216641	0.0207443	0.0282634	0.911525	0.972481	0.972281	0.908647	0.944013	0.95602	0.907157	FIXED	RIGHT	0.0228117	0.938875	162.921
2023-11-28 20:31:43	136.213	164.02	159.436	165.291	170.406	153.427	173.81	0.0397004	0.0103285	0.0142274	0.0243222	0.0203503	0.0213548	0.0305678	0.910346	0.982584	0.968864	0.921911	0.942378	0.945267	0.964736	FIXED	RIGHT	0.0229788	0.948013	160.372
2023-11-28 20:31:45	152.078	161.578	158.915	155.031	178.689	151.778	170.316	0.036606	0.00659157	0.0111068	0.0331927	0.0189685	0.0202802	0.0287291	0.920771	0.991827	0.981639	0.798721	0.962464	0.969002	0.972256	FIXED	RIGHT	0.0222107	0.942383	161.198
2023-11-28 20:31:47	144.141	165.021	165.401	174.33	167.448	152.475	173.469	0.0422429	0.0108712	0.0143873	0.0283746	0.0203577	0.0222688	0.0278127	0.888554	0.979442	0.967498	0.837454	0.944346	0.953258	0.970827	FIXED	RIGHT	0.0237593	0.934483	163.184
2023-11-28 20:31:48	161.432	162.565	168.805	166.703	181.617	151.838	176.392	0.0389704	0.00945101	0.0135362	0.0293637	0.0232507	0.0235247	0.0293466	0.896396	0.982479	0.968986	0.855886	0.9355	0.932857	0.927673	FIXED	RIGHT	0.0239205	0.92854	167.05
2023-11-28 20:31:50	161.51	165.361	163.993	182.783	169.005	154.876	179.063	0.0408674	0.012063	0.0100508	0.0301484	0.0222679	0.0278737	0.0295234	0.899372	0.973414	0.986495	0.857567	0.946611	0.901986	0.924678	FIXED	RIGHT	0.0246849	0.92716	168.085
2023-11-28 20:31:50	133.11	165.361	163.365	161.878	174.316	151.858	170.266	0.0389495	0.012063	0.00942829	0.0301628	0.0233132	0.0243262	0.0275681	0.899263	0.973414	0.982345	0.88099	0.90635	0.953847	0.929371	FIXED	RIGHT	0.0236873	0.932225	160.022
2023-11-28 20:31:53	152.188	159.826	159.436	178.895	173.419	153.64	164.12	0.0374136	0.0127328	0.0130489	0.0278095	0.0176296	0.0211592	0.029633	0.915928	0.963632	0.97664	0.895219	0.966855	0.947011	0.949452	FIXED	RIGHT	0.0227752	0.944962	163.075
2023-11-28 20:31:55	142.819	165.842	162.158	155.552	174.7	154.871	170.066	0.036221	0.014903	0.0117514	0.0290652	0.0219395	0.0243795	0.0295662	0.921056	0.954665	0.976461	0.845214	0.924022	0.933233	0.936072	FIXED	RIGHT	0.0239751	0.927246	160.858
2023-11-28 20:31:56	129.646	163.92	183.939	163.753	163.379	153.938	214.85	0.0394032	0.0130261	0.00841962	0.0270256	0.0222026	0.0234457	0.031394	0.896181	0.969994	0.990472	0.889363	0.94675	0.905496	0.940548	FIXED	RIGHT	0.0235595	0.934115	167.632
2023-11-28 20:31:58	151.298	166.512	155.231	161.498	162.781	158.995	178.614	0.0382686	0.0135062	0.0139175	0.0241747	0.0171232	0.0214098	0.030493	0.895362	0.972971	0.963363	0.93704	0.967229	0.944936	0.909323	FIXED	RIGHT	0.022699	0.941461	162.133
2023-11-28 20:32:00	152.409	163.009	178.274	153.57	173.852	152.461	175.459	0.0410338	0.0143209	0.0126543	0.0281007	0.022063	0.02501	0.0266966	0.881288	0.961908	0.972377	0.903188	0.94114	0.939601	0.961767	FIXED	RIGHT	0.0242685	0.937324	164.148
2023-11-28 20:32:02	152.188	161.508	163.239	162.298	172.864	153.88	174.771	0.0371727	0.0083486	0.00956502	0.029444	0.0255022	0.0205164	0.0286569	0.914983	0.985974	0.981729	0.871609	0.893291	0.957992	0.945444	FIXED	RIGHT	0.0227437	0.93586	162.964
2023-11-28 20:32:03	150.386	167.283	157.719	152.472	162.218	155.667	167.263	0.0426195	0.0104686	0.0105737	0.0300911	0.0218262	0.0228478	0.0315642	0.864662	0.979575	0.979222	0.893557	0.954598	0.951506	0.913036	FIXED	RIGHT	0.0242844	0.933737	159.001
2023-11-28 20:32:05	161.48	159.716	164.881	163.109	167.453	155.552	179.175	0.0387689	0.00948037	0.011918	0.0232926	0.0193275	0.0223299	0.0277376	0.903323	0.984412	0.975342	0.923751	0.960409	0.965327	0.91439	FIXED	RIGHT	0.0218364	0.946708	164.481
2023-11-28 20:32:07	160.464	162.859	159.433	162.649	173.529	156.51	165.602	0.0432134	0.0111698	0.0137075	0.0295788	0.0182829	0.0222641	0.0290264	0.860798	0.975564	0.96132	0.846107	0.954593	0.964853	0.948296	FIXED	RIGHT	0.0238919	0.930219	163.007
2023-11-28 20:32:08	151.911	163.8	161.112	175.962	174.65	155.962	184.02	0.037554	0.0106586	0.013501	0.0251776	0.0201402	0.0232369	0.0281371	0.920145	0.976626	0.972508	0.903371	0.933538	0.953563	0.918139	FIXED	RIGHT	0.0226293	0.939698	166.774
2023-11-28 20:32:08	158.314	163.8	161.638	179.735	176.232	153.032	169.603	0.0447095	0.0106586	0.0087205	0.0207707	0.0227045	0.0221037	0.0308656	0.867182	0.976626	0.98489	0.948201	0.938129	0.979138	0.908249	FIXED	RIGHT	0.0229333	0.943202	166.051
2023-11-28 20:32:11	156.355	161.037	162.959	155.352	175.03	154.611	180.216	0.0381252	0.0113605	0.0132695	0.0240624	0.0207284	0.0237318	0.0281073	0.91506	0.972405	0.978787	0.942492	0.945876	0.959346	0.950674	FIXED	RIGHT	0.0227693	0.952091	163.651
2023-11-28 20:32:12	154.07	163.319	163.819	164.275	180.937	155.672	173.99	0.0404157	0.0109837	0.0113499	0.0331993	0.0229033	0.0263603	0.0280124	0.896278	0.974013	0.984895	0.811135	0.920305	0.940417	0.950617	FIXED	RIGHT	0.0247464	0.92538	165.155
2023-11-28 20:32:13	149.546	167.483	159.385	176.824	173.309	154.431	182.218	0.0389687	0.0109837	0.0101955	0.0303763	0.0188263	0.0221966	0.0283285	0.899751	0.974013	0.983733	0.841322	0.964033	0.952096	0.951165	FIXED	RIGHT	0.0228394	0.938016	166.171
2023-11-28 20:32:16	154.115	164.4	168.204	161.758	176.172	154.431	171.728	0.0376326	0.0132715	0.00952024	0.0306896	0.0208504	0.0221966	0.0296311	0.915505	0.960877	0.982994	0.889742	0.92833	0.952096	0.962679	FIXED	RIGHT	0.0233989	0.941746	164.401
2023-11-28 20:32:17	155.051	159.896	153.009	155.006	179.245	152.479	183.262	0.0402216	0.00911615	0.0127334	0.0251753	0.0196713	0.0260777	0.0292911	0.899505	0.98409	0.973694	0.938472	0.955684	0.941788	0.944925	FIXED	RIGHT	0.0231838	0.948308	162.564
2023-11-28 20:32:17	151.948	159.896	160.757	154.611	174.6	152.319	178.738	0.0402564	0.00911615	0.0148975	0.0270525	0.0232345	0.0218507	0.0299685	0.88964	0.98409	0.960026	0.9232	0.932082	0.94038	0.911371	FIXED	RIGHT	0.023768	0.934398	161.838
2023-11-28 20:32:19	144.621	165.401	152.148	173.619	188.324	155.121	233.027	0.0387124	0.00771986	0.0120703	0.0263797	0.0207231	0.0227903	0.0322939	0.909555	0.989296	0.983647	0.884521	0.93253	0.955399	0.930266	FIXED	RIGHT	0.0229557	0.940745	173.18
2023-11-28 20:32:21	146.062	183.459	159.315	153.179	180.343	161.688	178.794	0.0373787	0.0146027	0.00905044	0.0274099	0.0219257	0.0236403	0.0299543	0.917633	0.961657	0.988517	0.910621	0.924098	0.956318	0.953426	FIXED	RIGHT	0.0234231	0.94461	166.12
2023-11-28 20:32:22	150.006	170.526	155.231	152.369	174.01	151.788	175.011	0.0393328	0.0127544	0.0117553	0.0302206	0.0203094	0.0215276	0.0302002	0.907261	0.973368	0.975799	0.896585	0.932041	0.94996	0.962912	FIXED	RIGHT	0.0237286	0.942561	161.277
2023-11-28 20:32:25	148.965	160.437	167.273	153.42	166.302	153.73	167.243	0.0378943	0.00832751	0.0108888	0.027343	0.0196973	0.0247589	0.028527	0.909621	0.985776	0.978858	0.860566	0.923343	0.927716	0.957794	FIXED	RIGHT	0.022491	0.934811	159.624
2023-11-28 20:32:26	151.248	163.079	167.281	154.466	179.095	154.03	169.155	0.0412238	0.00999336	0.00853023	0.0303577	0.0178544	0.028375	0.0295335	0.891145	0.979191	0.985716	0.891099	0.968853	0.934881	0.921478	FIXED	RIGHT	0.0236954	0.938909	162.622
2023-11-28 20:32:27	146.223	177.934	160.497	154.681	175.853	153.229	167.904	0.0392031	0.0103125	0.0112393	0.0291349	0.0172112	0.0213445	0.0289694	0.906821	0.979909	0.97444	0.908201	0.961588	0.953422	0.940838	FIXED	RIGHT	0.0224878	0.94646	162.331
2023-11-28 20:32:28	154.991	170.606	170.606	175.608	175.735	150.031	174.49	0.0373308	0.0103125	0.0126363	0.0208818	0.0210757	0.0207894	0.0272328	0.900585	0.979909	0.970264	0.94658	0.939448	0.963603	0.938247	FIXED	RIGHT	0.0214656	0.948377	167.438
2023-11-28 20:32:31	147.372	163.419	183.359	161.818	172.498	154.794	169.686	0.0399949	0.0109576	0.0100711	0.0251868	0.015213	0.023798	0.0294392	0.903717	0.978654	0.98229	0.919736	0.928255	0.961179	0.958189	FIXED	RIGHT	0.0220944	0.947431	164.706
2023-11-28 20:32:33	153.9	160.236	166.873	153.671	179.84	153.347	179.537	0.0359034	0.0135556	0.0103937	0.0260851	0.0174205	0.023833	0.0287553	0.923247	0.96388	0.977167	0.911845	0.959204	0.945203	0.923117	FIXED	RIGHT	0.0222781	0.94338	163.915
2023-11-28 20:32:35	161.514	165.962	177.383	152.031	175.311	152.087	167.283	0.0411511	0.00639859	0.0101262	0.0254749	0.0205307	0.0248841	0.0299991	0.882724	0.992334	0.982522	0.94744	0.944134	0.915349	0.934357	FIXED	RIGHT	0.0226521	0.942694	164.51
2023-11-28 20:32:37	159.576	164.621	160.036	160.301	172.598	152.409	168.985	0.0365127	0.0164618	0.0123736	0.0284895	0.02214	0.0240016	0.0319519	0.916047	0.943387	0.969754	0.910732	0.930634	0.922126	0.948458	FIXED	RIGHT	0.0245616	0.934448	162.647
2023-11-28 20:32:38	160.166	153.812	159.501	163.966	165.942	153.465	177.743	0.0367098	0.0116138	0.0107604	0.0268551	0.0168045	0.0201734	0.0302936	0.910001	0.973383	0.984164	0.930542	0.968989	0.94734	0.916585	FIXED	RIGHT	0.0218872	0.947286	162.085
2023-11-28 20:32:41	155.672	165.682	161.157	174.18	162.338	152.289	169.305	0.0386217	0.00968569	0.0109566	0.0302292	0.0163025	0.0257453	0.0265566	0.907318	0.982049	0.983416	0.891311	0.973301	0.91456	0.957963	FIXED	RIGHT	0.0225854	0.944274	162.946
2023-11-28 20:32:42	154.691	158.755	181.057	154.477	168.745	152.469	182.082	0.0405858	0.0132011	0.00877022	0.0247919	0.0187079	0.0218563	0.0277227	0.897481	0.965062	0.990604	0.9266	0.950425	0.95558	0.939469	FIXED	RIGHT	0.0222337	0.94646	164.611
2023-11-28 20:32:43	161.352	173.617	158.395	154.25	168.764	155.467	168.204	0.0405226	0.015359	0.012826	0.0257739	0.0210145	0.022442	0.0278542	0.887077	0.948245	0.973271	0.919965	0.951746	0.930094	0.955127	FIXED	RIGHT	0.0236846	0.937932	162.864
2023-11-28 20:32:46	160.276	164.731	146.263	154.498	163.339	150.847	172.248	0.0377338	0.00822425	0.0126411	0.0276223	0.0214799	0.0232701	0.0300173	0.895274	0.987919	0.977017	0.895541	0.945827	0.96244	0.947384	FIXED	RIGHT	0.0229984	0.944486	158.886
2023-11-28 20:32:47	142.899	162.554	159.556	174.2	181.157	153.67	192.728	0.0406802	0.0107241	0.00975841	0.023804	0.0210044	0.0238818	0.031146	0.89294	0.97887	0.985792	0.921396	0.944612	0.967814	0.960298	FIXED	RIGHT	0.0229998	0.950246	166.68
2023-11-28 20:32:50	153.363	166.963	143.89	161.007	161.327	153.77	197.292	0.0397273	0.00896673	0.0143673	0.0337534	0.0184388	0.0248429	0.0311759	0.888396	0.985555	0.965229	0.793943	0.958307	0.944731	0.942416	FIXED	RIGHT	0.0244675	0.925511	162.516
2023-11-28 20:32:51	153.51	163.56	157.494	157.263	175.552	159.175	170.839	0.0360918	0.00984417	0.0108239	0.0286757	0.0225617	0.0223426	0.0326817	0.911104	0.981566	0.976506	0.920396	0.902528	0.950698	0.915536	FIXED	RIGHT	0.0232888	0.936905	162.485
2023-11-28 20:32:52	153.799	164.561	164.701	154.092	170.141	154.194	167.804	0.0374904	0.0126924	0.00844984	0.0240589	0.0181994	0.0268096	0.0287708	0.910671	0.971119	0.986082	0.947914	0.951626	0.952562	0.960853	FIXED	RIGHT	0.022353	0.954404	161.327
2023-11-28 20:32:52	150.906	164.561	159.152	175.852	178.555	156.453	166.112	0.0423205	0.0126924	0.0130615	0.0248768	0.0198233	0.0246427	0.0285042	0.879665	0.971119	0.972091	0.924621	0.952705	0.921921	0.949929	FIXED	RIGHT	0.023703	0.938864	164.513
2023-11-28 20:32:56	160.156	162.739	161.498	170.887	175.093	153.47	165.161	0.0383431	0.0095606	0.0128767	0.0251063	0.0217519	0.0227566	0.0318421	0.905112	0.980938	0.969337	0.922748	0.923405	0.946267	0.927397	FIXED	RIGHT	0.0231768	0.939315	164.143
2023-11-28 20:32:57	153.856	163.009	149.896	153.51	174.33	153.505	170.807	0.0369499	0.011235	0.0110847	0.0252333	0.0196397	0.0241732	0.0269643	0.919477	0.973526	0.978676	0.937253	0.959981	0.938664	0.969106	FIXED	RIGHT	0.0221829	0.953812	159.845
2023-11-28 20:32:57	162.639	163.009	163.5	178.895	161.917	154.359	215.43	0.0370147	0.011235	0.0110521	0.0261687	0.0207142	0.0214719	0.0295211	0.906803	0.973526	0.984214	0.920784	0.944546	0.953736	0.963387	FIXED	RIGHT	0.022454	0.949571	171.393
2023-11-28 20:33:00	126.684	161.397	152.008	166.781	174.28	158.96	181.057	0.0384529	0.0108035	0.0166013	0.0289639	0.0201933	0.0210091	0.0300315	0.906177	0.978303	0.964724	0.88473	0.94747	0.963509	0.946433	FIXED	LEFT	0.0237222	0.941621	160.167
2023-11-28 20:33:03	170.446	158.655	159.566	161.668	169.686	164.08	167.884	0.0127174	0.0166155	0.00853903	0.012822	0.0121239	0.0159244	0.0165116	0.986394	0.966101	0.985943	0.963614	0.986353	0.977807	0.97362	FIXED	LEFT	0.0136077	0.977119	164.569
2023-11-28 20:33:04	174.245	167.023	151.708	161.157	146.613	157.354	180.579	0.0162974	0.0126512	0.0126436	0.0138067	0.0172719	0.0364217	0.017644	0.947693	0.979766	0.970791	0.981186	0.975528	0.969003	0.978892	FIXED	LEFT	0.0181052	0.971837	162.668
2023-11-28 20:33:05	175.837	151.768	156.553	161.297	153.75	154.671	173.373	0.0333153	0.0139031	0.0117089	0.0120836	0.0245809	0.0364191	0.0176155	0.806281	0.972037	0.977637	0.982477	0.949957	0.969019	0.965097	FIXED	LEFT	0.0213752	0.946072	161.036
2023-11-28 20:33:06	173.449	172.338	160.963	152.229	171.325	192.428	166.122	0.0303291	0.0121585	0.00711695	0.0138189	0.0257911	0.0319801	0.0152103	0.837103	0.981733	0.991427	0.9843	0.941386	0.956283	0.973043	FIXED	LEFT	0.0194864	0.952182	169.836
2023-11-28 20:33:09	179.324	164.32	168.725	154.411	157.258	151.478	154.481	0.0273499	0.0145295	0.0114026	0.0154752	0.024692	0.0333226	0.0149208	0.892986	0.9762	0.972583	0.975357	0.946604	0.969816	0.974116	FIXED	LEFT	0.0202418	0.958237	161.428
2023-11-28 20:33:10	182.999	162.318	163.079	163.68	153.189	147.744	181.657	0.0339601	0.0131351	0.0108909	0.0129724	0.02614	0.037107	0.0174917	0.80891	0.984202	0.981998	0.977905	0.945665	0.949695	0.976809	FIXED	LEFT	0.021671	0.946455	164.952
2023-11-28 20:33:10	165.642	162.318	160.396	169.045	151.523	136.78	174.05	0.0318008	0.0131351	0.0120218	0.0131295	0.0218837	0.0341719	0.0171675	0.783774	0.984202	0.975074	0.982371	0.958112	0.944123	0.97058	FIXED	LEFT	0.0204729	0.942605	159.965
2023-11-28 20:33:14	182.058	174.65	159.843	156.323	153.29	176.192	169.936	0.027636	0.0125574	0.0107522	0.0172892	0.0267525	0.0344386	0.0183678	0.88279	0.981957	0.978806	0.962971	0.935213	0.95181	0.953436	FIXED	LEFT	0.0211134	0.949569	167.47
2023-11-28 20:33:14	175.316	174.65	167.208	161.257	155.271	172.488	169.305	0.0256593	0.0125574	0.0055212	0.0136277	0.0237841	0.0357128	0.0150588	0.887642	0.981957	0.994294	0.987643	0.94708	0.937444	0.972125	FIXED	LEFT	0.0188459	0.958312	167.928
2023-11-28 20:33:16	175.594	175.131	163.159	156.793	154.351	147.638	187.042	0.0322685	0.0136026	0.006163	0.0157187	0.0232409	0.0349366	0.0146932	0.784076	0.981521	0.992796	0.965616	0.953184	0.970831	0.980351	FIXED	LEFT	0.0200891	0.946911	165.673
2023-11-28 20:33:19	179.815	165.081	164.24	158.955	151.017	174.735	173.519	0.0321937	0.0186581	0.0081032	0.0128887	0.0220647	0.0357016	0.0179622	0.842445	0.979431	0.987598	0.981809	0.960095	0.945929	0.961268	FIXED	LEFT	0.0210818	0.951225	166.766
2023-11-28 20:33:19	172.845	165.081	161.678	161.878	150.827	144.761	182.778	0.0300896	0.0186581	0.00831285	0.0152597	0.0232396	0.0347131	0.021122	0.878292	0.979431	0.987007	0.975859	0.950015	0.94657	0.966115	FIXED	LEFT	0.0216279	0.954756	162.835
2023-11-28 20:33:21	166.012	150.627	167.863	175.696	152.309	152.078	180.686	0.0342936	0.0121066	0.00887371	0.0139075	0.0248295	0.033455	0.0168541	0.789585	0.980889	0.984997	0.9806	0.948688	0.943937	0.975969	FIXED	LEFT	0.0206171	0.943524	163.61
2023-11-28 20:33:24	176.682	178.394	168.364	157.113	177.093	158.515	169.405	0.0270956	0.0136525	0.0133363	0.0161909	0.0257064	0.0321636	0.019138	0.882543	0.978748	0.968862	0.961554	0.952442	0.945265	0.960853	FIXED	LEFT	0.0210405	0.950038	169.367
2023-11-28 20:33:24	182.678	178.394	163.74	163.72	150.025	298.251	166.32	0.0315837	0.0136525	0.00865266	0.0163319	0.0229358	0.0361459	0.0178649	0.863597	0.978748	0.987056	0.971723	0.956758	0.960949	0.979363	FIXED	LEFT	0.0210239	0.956885	186.161
2023-11-28 20:33:28	174.295	180.371	167.138	141.418	161.518	177.781	171.768	0.033802	0.0132858	0.00727847	0.020818	0.0219233	0.0346271	0.0176623	0.836115	0.985583	0.990771	0.947032	0.963111	0.966961	0.978119	FIXED	LEFT	0.0213424	0.952528	167.755
2023-11-28 20:33:29	179.996	168.725	169.946	163.86	152.509	145.862	164.551	0.0356867	0.016065	0.0113307	0.0150875	0.0250614	0.0331181	0.0217026	0.743855	0.988585	0.976623	0.971973	0.95432	0.953404	0.950442	FIXED	LEFT	0.0225789	0.934172	163.635
2023-11-28 20:33:29	182.216	168.725	160.517	160.597	152.709	176.652	177.974	0.0312494	0.016065	0.00952839	0.0129374	0.0238445	0.033968	0.0171718	0.871745	0.988585	0.983091	0.985716	0.95158	0.961952	0.963134	FIXED	LEFT	0.0206806	0.957972	168.484
2023-11-28 20:33:31	154.217	171.317	168.725	163.76	161.077	161.137	184.5	0.0308688	0.0128815	0.0136911	0.0145632	0.021816	0.035022	0.0178635	0.87722	0.979425	0.971718	0.971621	0.962961	0.977575	0.946262	FIXED	LEFT	0.020958	0.955255	166.39
2023-11-28 20:33:34	169.105	174.851	171.507	155.792	149.789	158.835	179.535	0.0303325	0.0144684	0.00935194	0.0120629	0.0254922	0.03371	0.0181449	0.786154	0.974268	0.982739	0.982817	0.947707	0.963755	0.976792	FIXED	LEFT	0.020509	0.94489	165.631
2023-11-28 20:33:35	174.21	155.071	158.695	172.979	162.889	158.835	176.242	0.0326034	0.0154613	0.0131271	0.0147492	0.0224555	0.0338123	0.0193896	0.868441	0.974288	0.969654	0.977414	0.965762	0.963715	0.960049	FIXED	LEFT	0.0216569	0.954189	165.56
2023-11-28 20:33:36	170.483	164.24	164.841	165.521	176.492	157.514	173.489	0.0266684	0.0150655	0.00899848	0.0130177	0.0248278	0.0338123	0.0170348	0.917929	0.960982	0.984137	0.972587	0.955049	0.963715	0.959305	FIXED	LEFT	0.0199179	0.959101	167.511
2023-11-28 20:33:38	175.622	170.426	165.431	169.365	165.271	153.35	162.849	0.0297187	0.0151093	0.0060483	0.0129546	0.0263155	0.0319684	0.0161997	0.887338	0.97589	0.993429	0.983699	0.941716	0.953268	0.960188	FIXED	LEFT	0.0197592	0.956504	166.045
2023-11-28 20:33:39	174.574	167.764	164.581	183.459	151.948	158.314	180.486	0.0298405	0.0131231	0.00988807	0.0157909	0.0225149	0.0345904	0.0184852	0.84426	0.978157	0.979073	0.970259	0.956912	0.958135	0.947949	FIXED	LEFT	0.0206047	0.947821	168.732
2023-11-28 20:33:40	173.951	179.615	175.251	162.475	176.332	157.514	182.548	0.0246999	0.0140836	0.00839811	0.0145465	0.0225187	0.0377697	0.0174402	0.935253	0.983802	0.988671	0.97805	0.957476	0.960982	0.964331	FIXED	LEFT	0.0199224	0.966938	172.527
2023-11-28 20:33:42	174.67	174.091	164.561	157.053	154.471	158.875	172.258	0.029283	0.0113047	0.0095679	0.0153895	0.0238478	0.0363116	0.0178311	0.861852	0.985087	0.981465	0.962612	0.955878	0.956569	0.963532	FIXED	LEFT	0.0205051	0.952428	165.14
2023-11-28 20:33:43	173.339	177.533	159.756	142.079	146.743	181.377	168.134	0.0281135	0.0141446	0.0114902	0.015852	0.0238385	0.0337937	0.0196602	0.906374	0.982818	0.976021	0.963588	0.949934	0.958062	0.959625	FIXED	LEFT	0.0209847	0.956632	164.137
2023-11-28 20:33:45	173.112	162.639	155.552	150.071	151.408	151.983	172.714	0.0300244	0.011611	0.00914839	0.0130382	0.0238404	0.0343379	0.020449	0.892882	0.980581	0.985084	0.975965	0.94709	0.957479	0.945642	FIXED	LEFT	0.0203499	0.95496	159.64
2023-11-28 20:33:47	173.368	165.361	165.361	156.983	154.311	182.098	178.494	0.0298434	0.0102128	0.00947885	0.0149161	0.0237428	0.0341506	0.0218436	0.899856	0.98728	0.981394	0.977009	0.950077	0.961511	0.927623	FIXED	LEFT	0.0205983	0.954964	167.997
2023-11-28 20:33:48	168.524	174.33	163.374	161.247	155.98	149.125	168.886	0.0285559	0.0126046	0.00721598	0.0120757	0.0273681	0.0358544	0.0162265	0.839471	0.984612	0.989917	0.985779	0.945207	0.951242	0.982185	FIXED	LEFT	0.0199859	0.954059	163.067
2023-11-28 20:33:50	175.191	182.298	161.077	153.57	152.539	154.024	181.837	0.0292995	0.0130399	0.0106845	0.0126588	0.021817	0.035046	0.0154222	0.895194	0.98013	0.977181	0.980589	0.962064	0.938659	0.967018	FIXED	LEFT	0.0197097	0.957262	165.791
2023-11-28 20:33:52	166.262	178.719	160.802	153.89	146.143	151.428	177.343	0.0292729	0.0116612	0.00941724	0.0168255	0.0236524	0.0354416	0.0185941	0.853052	0.980933	0.983011	0.980257	0.946255	0.950065	0.9634	FIXED	LEFT	0.020695	0.950996	162.084
2023-11-28 20:33:54	176.973	183.94	167.443	161.738	172.959	164.721	168.875	0.0302661	0.0120733	0.00907216	0.0179282	0.0252042	0.0328695	0.0182938	0.84362	0.979204	0.987891	0.98644	0.951329	0.957436	0.952321	FIXED	LEFT	0.0208153	0.951177	170.95
2023-11-28 20:33:56	172.979	170.166	164.399	153.95	153.51	152.709	170.141	0.0300807	0.0125391	0.00740994	0.0147353	0.0242953	0.033659	0.0213369	0.844566	0.984063	0.99056	0.98472	0.949491	0.96505	0.941037	FIXED	LEFT	0.0205795	0.951355	162.55
2023-11-28 20:33:57	166.825	157.994	165.622	142.619	176.692	150.146	170.747	0.0303932	0.012165	0.00697652	0.0161695	0.0240495	0.0360493	0.0179306	0.859517	0.976419	0.99092	0.970047	0.956374	0.95011	0.971658	FIXED	LEFT	0.0205334	0.953578	161.521
2023-11-28 20:33:59	166.532	165.321	165.476	162.919	166.64	158.475	170.962	0.0296095	0.0120541	0.0103241	0.0151968	0.024947	0.0322386	0.0145193	0.855334	0.982459	0.980584	0.981262	0.953487	0.953235	0.975536	FIXED	LEFT	0.0198413	0.954557	165.189
2023-11-28 20:34:01	173.329	162.308	160.076	175.351	173.37	149.626	174.46	0.0318924	0.0139429	0.00970614	0.0158586	0.0259517	0.0343529	0.0167848	0.901764	0.975242	0.983101	0.982617	0.95523	0.967342	0.965509	FIXED	LEFT	0.0212128	0.961544	166.932
2023-11-28 20:34:03	180.875	158.475	166.042	154.13	172.233	153.75	178.534	0.0283206	0.0138748	0.00877023	0.0134473	0.0232941	0.0332761	0.0141889	0.923714	0.975247	0.985077	0.969102	0.951402	0.961342	0.980083	FIXED	LEFT	0.0193103	0.96371	166.291
2023-11-28 20:34:04	172.088	172.648	157.794	164.561	148.265	280.692	167.383	0.027575	0.0149445	0.00700484	0.0146663	0.0240604	0.0350887	0.014849	0.840815	0.989981	0.990628	0.984863	0.942702	0.973775	0.968375	FIXED	LEFT	0.0197413	0.955877	180.49
2023-11-28 20:34:06	165.241	163.78	173.631	141.021	152.849	171.607	184.345	0.0311228	0.0109386	0.0114808	0.0147493	0.0230171	0.0356692	0.0138734	0.837882	0.982998	0.978766	0.970684	0.958914	0.966163	0.97989	FIXED	LEFT	0.0201216	0.953614	164.639
2023-11-28 20:34:07	182.858	167.764	171.943	143.32	155.221	153.379	177.133	0.0258654	0.00915462	0.0110228	0.0177928	0.022048	0.0361369	0.0166973	0.916212	0.987962	0.980169	0.960987	0.962411	0.954897	0.959574	FIXED	LEFT	0.0198168	0.960316	164.517
2023-11-28 20:34:08	166.042	165.922	159.756	163.68	160.657	147.524	177.613	0.0312892	0.0104004	0.0103965	0.0167125	0.0262443	0.0362761	0.019325	0.851704	0.986308	0.980867	0.970515	0.942982	0.955645	0.958992	FIXED	LEFT	0.0215206	0.949573	163.028
2023-11-28 20:34:11	176.8	182.338	152.068	154.451	148.95	158.795	180.536	0.0299393	0.0114685	0.0121943	0.0175774	0.0229327	0.0329615	0.0159685	0.847126	0.981313	0.979547	0.967211	0.956597	0.961	0.95658	FIXED	LEFT	0.0204346	0.949911	164.848
2023-11-28 20:34:11	175.075	182.338	145.192	160.477	150.026	148.665	167.934	0.0344893	0.0114685	0.00931649	0.0119402	0.024008	0.038538	0.0184401	0.721677	0.981313	0.98661	0.984122	0.947352	0.95998	0.970243	FIXED	LEFT	0.0211715	0.9359	161.387
2023-11-28 20:34:13	175.241	166.062	159.075	157.033	163.439	159.596	170.121	0.0244837	0.0104947	0.0148136	0.0130974	0.0218366	0.0354595	0.0175884	0.90908	0.984343	0.962475	0.975649	0.968853	0.963594	0.967188	FIXED	LEFT	0.019682	0.961597	164.367
2023-11-28 20:34:14	166.442	164.08	165.401	154.991	175.451	217.732	177.113	0.0324048	0.0147875	0.00620944	0.0140147	0.0226349	0.035658	0.0231291	0.77664	0.983604	0.992474	0.979326	0.961118	0.953048	0.93522	FIXED	LEFT	0.0212626	0.940204	174.459
2023-11-28 20:34:17	174.18	165.301	163.439	150.947	152.478	152.709	170.046	0.0314036	0.0156499	0.0105782	0.0150444	0.0265558	0.0342473	0.0174568	0.865158	0.960686	0.9784	0.979717	0.938976	0.953216	0.969273	FIXED	LEFT	0.0215623	0.949347	161.3
2023-11-28 20:34:17	173.162	165.301	163.65	174.851	154.421	147.784	155.712	0.0312836	0.0156499	0.0108138	0.0147637	0.0250278	0.0358734	0.0139779	0.844569	0.960686	0.978707	0.987719	0.947103	0.941215	0.985229	FIXED	LEFT	0.0210557	0.949318	162.126
2023-11-28 20:34:19	166.583	176.252	161.538	151.838	154.311	154.351	164.13	0.0297063	0.0155319	0.00975406	0.0163274	0.0249269	0.0345496	0.0145205	0.853279	0.966597	0.981014	0.97133	0.954352	0.939514	0.974194	FIXED	LEFT	0.0207595	0.948612	161.286
2023-11-28 20:34:21	177.844	159.235	159.335	155.231	154.03	148.785	176.412	0.0299514	0.0121989	0.00797405	0.0140458	0.0227679	0.0352208	0.0164999	0.854842	0.975382	0.988484	0.97741	0.956341	0.958984	0.977795	FIXED	LEFT	0.0198084	0.955606	161.553
2023-11-28 20:34:22	173.768	145.342	160.076	169.025	150.587	169.595	175.642	0.0299337	0.0172437	0.00853101	0.0148977	0.0244745	0.0308361	0.0190299	0.881715	0.958927	0.985899	0.989437	0.947722	0.960737	0.957168	FIXED	LEFT	0.0207067	0.954515	163.434
2023-11-28 20:34:23	165.362	162.886	159.596	153.844	152.229	151.107	180.496	0.0298762	0.0154841	0.0103506	0.013008	0.0249375	0.0375453	0.0180383	0.874134	0.974612	0.981809	0.989246	0.946433	0.98	0.949668	FIXED	LEFT	0.02132	0.956558	160.789
2023-11-28 20:34:23	167.078	162.886	159.896	162.639	158.254	158.555	170.086	0.028169	0.0154841	0.00887701	0.0145471	0.0250898	0.0358524	0.0204269	0.865391	0.974612	0.985363	0.98277	0.952555	0.947569	0.930945	FIXED	LEFT	0.0212066	0.948458	162.771
2023-11-28 20:34:26	166.032	161.658	166.873	164.4	174.334	210.705	179.485	0.0285707	0.0103304	0.00669579	0.0138595	0.022809	0.0365424	0.0179212	0.891329	0.987	0.99157	0.976132	0.954984	0.958582	0.966455	FIXED	LEFT	0.0195327	0.960865	174.784
2023-11-28 20:34:26	174.165	161.658	160.296	165.531	153.91	143.58	178.492	0.0256659	0.0103304	0.0093505	0.0142979	0.0248459	0.034382	0.0191674	0.915146	0.987	0.984748	0.982416	0.939338	0.977122	0.957453	FIXED	LEFT	0.01972	0.963318	162.519
2023-11-28 20:34:30	172.028	160.036	170.406	149.431	157.755	150.307	176.012	0.0316162	0.0122211	0.00964639	0.0123363	0.022452	0.0340992	0.0180565	0.893388	0.985615	0.982073	0.983557	0.958573	0.953425	0.969901	FIXED	LEFT	0.0200611	0.960933	162.282
2023-11-28 20:34:31	167.565	183.619	165.003	153.61	155.632	158.314	179.896	0.0334626	0.0132511	0.00907875	0.015364	0.0256596	0.0340371	0.0192802	0.847014	0.983181	0.986043	0.963719	0.941563	0.946997	0.964388	FIXED	LEFT	0.0214476	0.947558	166.234
2023-11-28 20:34:31	174.024	183.619	166.402	140.707	157.153	153.189	177.461	0.0312188	0.0132511	0.0102841	0.0140785	0.0263295	0.0358631	0.0155421	0.822491	0.983181	0.981261	0.974232	0.948063	0.965942	0.965045	FIXED	LEFT	0.0209382	0.948602	164.651
2023-11-28 20:40:53	184.27	151.188	145.302	164.08	162.328	174.38	179.805	0.011233	0.0116475	0.0257034	0.0146858	0.00710966	0.02259	0.0182079	0.978034	0.979392	0.980333	0.964191	0.992758	0.967929	0.964868	BACK&FORTH	IDLE	0.0158824	0.975358	165.908
2023-11-28 20:40:53	164.521	151.188	161.397	164.08	164.777	149.976	178.664	0.0123285	0.0116475	0.0112457	0.0146858	0.0126471	0.0176753	0.0171538	0.990262	0.979392	0.976912	0.964191	0.983339	0.984404	0.982115	BACK&FORTH	IDLE	0.0139119	0.980088	162.086
2023-11-28 20:40:55	149.806	168.785	162.639	161.057	178.174	163.92	178.975	0.0096624	0.0136478	0.00647053	0.0159104	0.0110305	0.0166754	0.0161726	0.992964	0.970259	0.992447	0.957054	0.989767	0.983612	0.980242	BACK&FORTH	IDLE	0.0127957	0.980906	166.194
2023-11-28 20:40:56	172.408	173.93	169.205	167.764	161.357	173.129	174.771	0.0120474	0.0118876	0.00842957	0.0071972	0.0111436	0.0217307	0.0192286	0.986759	0.990188	0.987213	0.990267	0.984294	0.965924	0.96199	BACK&FORTH	IDLE	0.013095	0.980948	170.366
2023-11-28 20:40:58	164.16	165.281	162.959	163.479	155.131	151.288	173.349	0.013406	0.013377	0.0090931	0.0140275	0.0141632	0.0193464	0.0156153	0.981116	0.968237	0.985565	0.956624	0.981401	0.988537	0.986478	BACK&FORTH	IDLE	0.0141469	0.97828	162.236
2023-11-28 20:40:58	160.356	165.281	159.446	150.907	164.02	159.275	182.178	0.013341	0.013377	0.0126522	0.0119569	0.0110205	0.0187337	0.0166137	0.989435	0.968237	0.966932	0.971166	0.987225	0.970821	0.987227	BACK&FORTH	IDLE	0.0139564	0.977292	163.066
2023-11-28 20:41:00	162.469	151.708	164.505	158.415	153.67	180.356	171.567	0.0117198	0.0118452	0.0057824	0.0146237	0.0130396	0.0157985	0.0166994	0.982745	0.979781	0.993487	0.960026	0.988078	0.986576	0.979608	BACK&FORTH	Mov1	0.0127869	0.981472	163.241
2023-11-28 20:41:02	152.439	167.273	165.361	163.119	160.977	192.838	168.319	0.0117916	0.0139045	0.00886201	0.0102817	0.0127685	0.0217429	0.0181769	0.982269	0.967726	0.984255	0.979716	0.977218	0.99126	0.985812	BACK&FORTH	Mov1	0.0139326	0.981179	167.19
2023-11-28 20:41:02	140.927	167.273	162.519	156.39	184.848	150.307	176.502	0.0117638	0.0139045	0.00883442	0.0181904	0.00810804	0.0136698	0.0106955	0.984369	0.967726	0.984568	0.938917	0.989501	0.988583	0.985536	BACK&FORTH	Mov1	0.0121666	0.977029	162.681
2023-11-28 20:41:04	146.718	161.958	154.631	165.401	162.238	150.867	178.494	0.0344525	0.0161592	0.0143435	0.0123464	0.00763482	0.0160382	0.016846	0.973515	0.954074	0.96654	0.973934	0.989273	0.958854	0.976832	BACK&FORTH	Mov2	0.0168315	0.970432	160.044
2023-11-28 20:41:07	164.781	162.959	163.159	165.001	152.269	173.259	170.527	0.011778	0.00876902	0.00751286	0.0165201	0.0078118	0.0115941	0.0125091	0.978827	0.989153	0.989281	0.947431	0.988703	0.983126	0.983844	BACK&FORTH	Mov3	0.0109279	0.980052	164.565
2023-11-28 20:41:08	173.89	170.967	160.897	160.837	143.345	151.538	177.388	0.0123767	0.0122854	0.0100104	0.00985733	0.00862383	0.018819	0.0144535	0.988785	0.971774	0.980419	0.981143	0.990648	0.990772	0.983631	BACK&FORTH	Mov3	0.0123466	0.983882	162.694
2023-11-28 20:41:10	160.016	166.162	164.24	161.017	159.756	149.506	178.254	0.0150065	0.0146042	0.00882776	0.0201791	0.0221886	0.0182069	0.0181215	0.964215	0.96351	0.984575	0.905073	0.976612	0.981252	0.967039	BACK&FORTH	Mov3	0.0167335	0.963182	162.707
2023-11-28 20:41:12	160.837	167.123	165.031	153.547	153.57	159.516	178.654	0.0186299	0.0110557	0.00790806	0.0159304	0.0255439	0.0276044	0.0269814	0.961266	0.978665	0.987798	0.951963	0.958392	0.982188	0.982408	BACK&FORTH	Mov4	0.0190934	0.971811	162.611
2023-11-28 20:41:13	157.614	163.76	163.6	163.505	157.233	169.365	157.626	0.0101992	0.0112244	0.00869476	0.00801583	0.0193185	0.0191818	0.0125809	0.994583	0.976002	0.985225	0.989247	0.981874	0.975584	0.990314	BACK&FORTH	Mov4	0.0127451	0.98469	161.815
2023-11-28 20:41:15	152.549	167.764	156.613	164.275	159.313	154.07	184.08	0.0112417	0.0130773	0.00964501	0.0126408	0.0103743	0.0185	0.0175725	0.987306	0.984741	0.983417	0.971339	0.989525	0.977752	0.97174	BACK&FORTH	Mov5	0.0132931	0.980831	162.666
2023-11-28 20:41:17	160.176	172.005	165.081	156.793	164.012	164.921	162.492	0.0109368	0.00911226	0.00854315	0.0140118	0.0106433	0.0129032	0.0114902	0.987584	0.985279	0.98586	0.96203	0.980199	0.984529	0.991307	BACK&FORTH	Mov5	0.0110915	0.982398	163.64
2023-11-28 20:41:18	161.377	163.179	166.923	161.412	167.123	167.123	176.192	0.0335065	0.0134457	0.00632639	0.0130876	0.00957162	0.015795	0.0192105	0.984552	0.964991	0.99285	0.972941	0.986683	0.979705	0.961189	BACK&FORTH	Mov6	0.0158491	0.977559	166.19
2023-11-28 20:41:19	148.705	167.602	151.708	161.267	161.593	150.587	165.046	0.0115936	0.0122118	0.0123437	0.0108553	0.0103144	0.0138641	0.0125104	0.980824	0.976055	0.971421	0.975222	0.982438	0.988101	0.968981	BACK&FORTH	Mov6	0.0119562	0.977577	158.073
2023-11-28 20:41:22	157.614	169.238	169.525	155.211	163.279	149.183	177.693	0.0125744	0.0120981	0.0115736	0.0165339	0.0124611	0.0140861	0.0154747	0.980309	0.985278	0.972744	0.953343	0.987658	0.991704	0.987225	BACK&FORTH	Mov7	0.0135431	0.979752	163.106
2023-11-28 20:41:23	161.397	160.176	161.518	164.821	144.809	148.325	174.17	0.0135809	0.0146428	0.0113377	0.011008	0.00943902	0.0203043	0.0147474	0.976539	0.984683	0.974631	0.974075	0.987837	0.974949	0.986692	BACK&FORTH	Mov7	0.01358	0.979915	159.317
2023-11-28 20:41:24	157.994	175.872	167.343	153.61	167.604	159.275	182.138	0.0115893	0.0114931	0.011004	0.0126401	0.0223879	0.0210448	0.0262473	0.988513	0.979739	0.979899	0.975595	0.987285	0.976299	0.96825	BACK&FORTH	Mov8	0.0166295	0.979369	166.262
2023-11-28 20:41:26	164.519	167.277	164.129	156.273	174.811	186.542	148.745	0.0106042	0.0114931	0.00889104	0.0187909	0.0178464	0.0294462	0.0190943	0.987088	0.979739	0.986568	0.92381	0.989156	0.983266	0.989265	BACK&FORTH	Mov8	0.0165952	0.976985	166.042
2023-11-28 20:41:28	164.561	161.838	164.561	163.259	169.846	173.616	180.056	0.0124178	0.00948022	0.00563012	0.00939298	0.0123874	0.0176865	0.0184568	0.979516	0.985652	0.993992	0.98324	0.980803	0.98523	0.976821	BACK&FORTH	Mov9	0.0122074	0.983608	168.248
2023-11-28 20:41:29	146.263	167.163	163.53	165.722	175.912	150.347	181.057	0.0100864	0.0147946	0.00944481	0.0176264	0.0133556	0.0188863	0.0138791	0.992301	0.961577	0.982193	0.950635	0.985286	0.980649	0.986063	BACK&FORTH	Mov9	0.0140105	0.976958	164.285
2023-11-28 20:41:32	144.441	164.331	159.616	162.233	164.04	156.468	164.32	0.0364772	0.0102452	0.00679902	0.00977046	0.00730093	0.0173635	0.0140445	0.983892	0.984078	0.991322	0.983819	0.990477	0.964797	0.98209	BACK&FORTH	Mov10	0.0145715	0.982925	159.35
2023-11-28 20:41:34	164.561	167.123	164.961	151.503	164.24	151.838	164.881	0.026997	0.00904473	0.0111762	0.0151005	0.00780635	0.0109003	0.00987488	0.983743	0.988864	0.972457	0.954342	0.988273	0.98657	0.97963	BACK&FORTH	Mov10	0.0129857	0.979126	161.301
2023-11-28 20:41:34	167.123	167.123	164.561	162.479	166.803	158.314	169.686	0.0124432	0.00904473	0.00958772	0.0135102	0.0128749	0.0123009	0.0143374	0.985728	0.988864	0.982074	0.964225	0.989904	0.98213	0.988867	BACK&FORTH	Mov11	0.0120141	0.983113	165.155
2023-11-28 20:41:37	167.223	146.38	155.111	163.059	157.994	150.947	179.575	0.0145805	0.0134002	0.0135254	0.0139076	0.0121765	0.0161329	0.0126476	0.959068	0.972148	0.969684	0.958369	0.989584	0.980509	0.977697	BACK&FORTH	Mov11	0.0137672	0.972437	160.041
2023-11-28 20:41:39	160.877	161.538	168.034	162.639	153.37	170.807	180.406	0.0128112	0.0132139	0.00786227	0.0157638	0.0234505	0.0217918	0.0269267	0.986423	0.970047	0.987998	0.947486	0.975307	0.990001	0.985503	BACK&FORTH	Mov12	0.0174029	0.977538	165.381
2023-11-28 20:41:39	161.357	161.538	160.231	163.72	147.185	172.578	157.233	0.0112984	0.0132139	0.0079026	0.0108882	0.0181107	0.0266409	0.0201788	0.991471	0.970047	0.988449	0.975599	0.982868	0.984953	0.989241	BACK&FORTH	Mov12	0.0154619	0.983233	160.549
2023-11-28 20:41:42	168.344	167.664	161.518	168.324	164.841	183.459	179.455	0.0148542	0.0166035	0.011146	0.0142131	0.0145739	0.0163183	0.0166449	0.978528	0.956404	0.975389	0.963935	0.971959	0.988299	0.983847	BACK&FORTH	Mov13	0.0149077	0.974051	170.515
2023-11-28 20:41:43	172.719	174.07	156.993	172.849	144.939	152.539	179.395	0.0113627	0.0129318	0.0126675	0.0143926	0.00914392	0.0158979	0.0173004	0.988583	0.970153	0.976023	0.964014	0.990633	0.983316	0.974738	BACK&FORTH	Mov13	0.0133853	0.978209	164.786
2023-11-28 20:41:46	144.241	167.483	160.737	173.089	163.199	175.286	178.734	0.0328896	0.0142932	0.010465	0.0127077	0.00843258	0.0157593	0.0152776	0.975007	0.969831	0.979614	0.970559	0.991508	0.976042	0.984004	BACK&FORTH	Mov14	0.0156893	0.978081	166.11
2023-11-28 20:41:47	172.939	157.674	161.435	149.441	165.361	163.84	180.576	0.0270322	0.0106547	0.0101267	0.0128592	0.00647107	0.012779	0.0151191	0.973868	0.97878	0.981375	0.97074	0.992394	0.988427	0.981719	BACK&FORTH	Mov14	0.0135774	0.981043	164.467
2023-11-28 20:41:48	140.697	162.223	148.905	161.638	166.002	152.108	166.883	0.0108587	0.00831128	0.0116506	0.0162739	0.0070186	0.0159902	0.0141277	0.989434	0.988447	0.977677	0.935854	0.990589	0.978143	0.981386	BACK&FORTH	Mov15	0.012033	0.977361	156.922
2023-11-28 20:41:51	153.43	165.181	161.117	158.875	165.351	147.784	164.323	0.0147297	0.0125839	0.0103905	0.00874354	0.0130058	0.0148785	0.0114147	0.97652	0.981095	0.977948	0.984887	0.973719	0.988503	0.985525	BACK&FORTH	Mov15	0.0122495	0.981171	159.437
2023-11-28 20:41:52	176.732	168.244	161.157	166.643	162.799	160.977	179.155	0.0162275	0.008534	0.0122953	0.012324	0.0247934	0.0247915	0.0215565	0.983175	0.988418	0.968565	0.975538	0.974796	0.981954	0.981524	BACK&FORTH	Mov16	0.0172175	0.979139	167.958
2023-11-28 20:41:55	156.152	160.877	156.643	163.6	146.463	148.765	167.403	0.0133302	0.0090226	0.0133518	0.00957223	0.020012	0.0250018	0.0191788	0.966852	0.987657	0.970178	0.983018	0.986025	0.990445	0.987586	BACK&FORTH	Mov16	0.0156385	0.98168	157.129
2023-11-28 20:41:56	163.039	167.243	163.239	164.521	164.36	152.519	170.066	0.0140822	0.0149727	0.00791335	0.00879318	0.0106466	0.0153491	0.0170894	0.969766	0.955782	0.988384	0.984696	0.983785	0.986062	0.987295	BACK&FORTH	Mov17	0.0126924	0.979396	163.57
2023-11-28 20:41:58	150.467	169.305	168.314	164.35	166.835	157.734	177.456	0.0170644	0.0108813	0.0106683	0.00653619	0.00610937	0.0134414	0.0164805	0.983509	0.984154	0.983621	0.992719	0.993245	0.990344	0.979498	BACK&FORTH	Mov17	0.0115974	0.986727	164.923
2023-11-28 20:42:00	153.017	164.24	171.382	157.228	167.123	164.841	166.392	0.0362704	0.0111831	0.00820015	0.0129228	0.010021	0.0136304	0.0185007	0.986194	0.975616	0.988705	0.967502	0.993753	0.984902	0.981791	BACK&FORTH	Mov18	0.0158184	0.982637	163.461
2023-11-28 20:42:01	154.631	176.993	159.436	171.227	174.01	182.378	172.528	0.0301204	0.0130771	0.00755161	0.020577	0.00925659	0.0163467	0.0109903	0.978516	0.963269	0.989269	0.92834	0.988422	0.983922	0.989323	BACK&FORTH	Mov18	0.0154171	0.974437	170.172
2023-11-28 20:42:03	157.516	146.378	146.623	161.277	153.427	153.47	167.443	0.0117825	0.0140147	0.011935	0.012334	0.00994077	0.0163759	0.0154515	0.993256	0.981617	0.976679	0.968501	0.984133	0.978149	0.981546	BACK&FORTH	Mov19	0.0131192	0.980554	155.162
2023-11-28 20:42:05	165.401	165.261	153.24	165.562	171.407	151.908	177.703	0.0126034	0.011075	0.00826865	0.0147684	0.0130476	0.0172046	0.0174963	0.976768	0.97583	0.988703	0.953464	0.987997	0.983803	0.981986	BACK&FORTH	Mov19	0.0134949	0.978364	164.355
2023-11-28 20:42:06	168.945	161.097	165.041	162.469	157.033	151.908	180.586	0.015538	0.0159375	0.006336	0.0119877	0.0272121	0.0267158	0.0242284	0.976595	0.942363	0.992889	0.972403	0.960669	0.988696	0.988105	BACK&FORTH	Mov20	0.0182793	0.974532	163.868
2023-11-28 20:42:07	161.157	167.383	163.159	170.727	146.563	166.532	179.936	0.0152974	0.0080434	0.00710834	0.0159857	0.0309102	0.0229127	0.0237602	0.981483	0.987625	0.990282	0.94382	0.981805	0.971166	0.960042	BACK&FORTH	Mov20	0.0177168	0.973746	165.065
2023-11-28 20:42:10	162.428	149.681	166.202	160.497	180.036	148.585	176.572	0.013051	0.0127905	0.00660337	0.00906503	0.00938036	0.0193152	0.0159846	0.976258	0.986762	0.991908	0.984793	0.992327	0.988363	0.984237	BACK&FORTH	Mov21	0.0123129	0.986378	163.429
2023-11-28 20:42:11	168.524	151.147	163.6	172.969	170.006	159.656	163.92	0.0114595	0.0147067	0.00793845	0.0131972	0.0102077	0.0153399	0.0141316	0.984236	0.971475	0.987591	0.978334	0.987039	0.971327	0.987755	BACK&FORTH	Mov21	0.0124259	0.981108	164.26
2023-11-28 20:42:13	166.803	164.801	166.743	165.562	165.361	150.587	168.124	0.0362763	0.0138859	0.0112208	0.0103926	0.00982405	0.0110882	0.0163943	0.978292	0.959008	0.977197	0.980234	0.988545	0.991656	0.977383	BACK&FORTH	Mov22	0.0155832	0.978902	163.997
2023-11-28 20:42:13	167.443	164.801	159.756	150.657	160.356	160.577	169.866	0.0210069	0.0138859	0.00880977	0.0206732	0.00855581	0.0177509	0.0155166	0.987359	0.959008	0.988623	0.934601	0.989374	0.979176	0.985974	BACK&FORTH	Mov22	0.0151713	0.974874	161.922
2023-11-28 20:42:16	161.638	167.153	164.08	158.885	158.57	150.607	177.373	0.0125497	0.0130358	0.00755369	0.0103542	0.00807851	0.0146963	0.00734966	0.976939	0.965499	0.990456	0.977153	0.990787	0.980541	0.991794	BACK&FORTH	Mov23	0.0105168	0.981881	162.615
2023-11-28 20:42:18	150.006	172.213	161.377	163.399	177.833	162.018	180.736	0.012126	0.0107261	0.00757007	0.0128421	0.0124984	0.015142	0.0153753	0.987379	0.98693	0.989312	0.971092	0.973768	0.97581	0.981452	BACK&FORTH	Mov23	0.0123257	0.98082	166.798
2023-11-28 20:42:20	145.142	164.42	165.567	175.651	164.47	145.982	173.519	0.0156684	0.00939512	0.00673765	0.0164195	0.0271031	0.0264117	0.0237746	0.97005	0.983453	0.991152	0.94483	0.967573	0.983633	0.962103	BACK&FORTH	Mov24	0.01793	0.971828	162.107
2023-11-28 20:42:21	163.48	153.67	163.76	163.199	153.76	178.614	180.736	0.0165937	0.0176375	0.00988969	0.0125275	0.0295547	0.0229769	0.0276899	0.984336	0.932316	0.980586	0.96954	0.953608	0.982087	0.983067	BACK&FORTH	Mov24	0.0195528	0.969363	165.317
2023-11-28 20:42:23	163.52	164.721	145.122	163.159	168.925	157.133	153.179	0.0137332	0.0134465	0.0095403	0.0109489	0.0131377	0.0177257	0.0173479	0.981964	0.968781	0.986968	0.976029	0.98587	0.98188	0.990873	BACK&FORTH	Mov25	0.0136972	0.981766	159.394
2023-11-28 20:42:25	145.342	154.24	167.644	163.6	153.93	163.69	165.682	0.0128691	0.0129823	0.00738165	0.0138118	0.0109423	0.0137798	0.0184357	0.981642	0.972466	0.989069	0.976022	0.980543	0.988777	0.979039	BACK&FORTH	Mov25	0.0128861	0.98108	159.161
2023-11-28 20:42:25	144.601	154.24	167.629	159.586	167.023	164.24	171.968	0.0251566	0.0129823	0.00756304	0.00990267	0.00929614	0.014161	0.016643	0.990108	0.972466	0.98922	0.982095	0.984382	0.987203	0.97229	BACK&FORTH	Mov25	0.0136721	0.982538	161.327
2023-11-28 20:42:29	145.342	167.896	159.756	162.4	164.08	176.933	164.781	0.0346341	0.0133584	0.0061443	0.0163189	0.00902794	0.0137421	0.0137114	0.984519	0.970771	0.993658	0.952294	0.983969	0.978014	0.979547	BACK&FORTH	Mov26	0.0152767	0.977539	163.027
2023-11-28 20:42:30	164.24	178.814	160.156	164.12	178.915	149.766	180.116	0.0136728	0.012008	0.0115046	0.0126179	0.00900898	0.0167856	0.0165637	0.970851	0.974554	0.975614	0.965282	0.990104	0.983524	0.9685	BACK&FORTH	Mov27	0.0131659	0.97549	168.018
2023-11-28 20:42:31	161.157	171.547	145.397	164.28	169.445	160.757	166.88	0.015799	0.0108168	0.0123244	0.0135466	0.0172059	0.0188891	0.0168977	0.964078	0.983094	0.973271	0.960965	0.982509	0.96879	0.988582	BACK&FORTH	Mov27	0.0150685	0.97447	162.781
2023-11-28 20:42:34	150.547	174.37	161.397	163.259	176.092	150.146	162.969	0.0134703	0.00899976	0.00816863	0.0173023	0.0311084	0.0168304	0.0250822	0.986317	0.988702	0.987915	0.932989	0.959659	0.984751	0.981999	BACK&FORTH	Mov28	0.0172803	0.974619	162.683
2023-11-28 20:42:35	164.596	159.716	164.821	163.119	162.425	155.472	158.825	0.0142779	0.0102294	0.0124093	0.0100408	0.0312571	0.017279	0.0333433	0.982502	0.980522	0.968843	0.980898	0.952022	0.983787	0.964883	BACK&FORTH	Mov28	0.0184052	0.973351	161.282
2023-11-28 20:42:36	165.321	166.002	159.556	164.4	165.601	171.447	174.69	0.0117709	0.0116344	0.0123811	0.00998883	0.0170491	0.0172058	0.0174098	0.983686	0.972038	0.969619	0.978198	0.984918	0.985158	0.978553	BACK&FORTH	Idle	0.01392	0.978881	166.717
